# Supplementary material for: Integration of Transcriptome Profiling and Single‐Cell Sequencing Analysis to Establish a CD8+ T Cell–Related Prognostic Model for Patients With NSCLC: From Assessment to Therapy
Source: Cancer Med. 2025 Nov 12;14(21):e71337. doi: 10.1002/cam4.71337 (PMC12611320; doi:10.1002/cam4.71337)
Supplement: Supplementary file 4 — Table S1: Differentially expressed genes between the NSCLC and normal cohorts. [file CAM4-14-e71337-s003.xlsx]

## Sheet: 02.DEG_sig_res
GeneSymbol	baseMean	log2FoldChange	lfcSE	stat	pvalue	padj	change	Symbols
TPX2	3943.15	4.05827	0.107031	37.9169	0	0	Up	TPX2
KIF4A	1217.8	3.99013	0.101542	39.2955	0	0	Up	KIF4A
CDC20	2310.83	4.12012	0.107631	38.2799	0	0	Up	CDC20
NEK2	937.394	4.09657	0.105785	38.7253	0	0	Up	NEK2
HJURP	1002.87	4.17821	0.107507	38.8644	0	0	Up	HJURP
TOP2A	7244.53	4.01506	0.105584	38.0271	0	0	Up	TOP2A
TROAP	990.281	4.21895	0.111102	37.9735	0	0	Up	TROAP
KIF2C	1479.16	3.86623	0.101615	38.0478	0	0	Up	KIF2C
BUB1B	1048.49	3.75623	0.0993468	37.8093	0	0	Up	BUB1B
C16orf59	362.447	3.70851	0.09654	38.4143	0	0	Up	C16orf59
PLK1	1708.97	3.58565	0.094925	37.7735	0	0	Up	PLK1
UBE2C	2335.33	4.45943	0.117293	38.0196	0	0	Up	UBE2C
EXO1	619.149	3.91479	0.104774	37.3641	1.49559e-305	5.3281e-302	Up	EXO1
RP11-314N14.1	31.2038	24.6168	0.659014	37.3541	2.17903e-305	7.20839e-302	Up	RP11-314N14.1
KIF18B	908.588	4.18596	0.112368	37.2523	9.74063e-304	3.00745e-300	Up	KIF18B
KIF14	624.722	3.99065	0.107759	37.0332	3.34668e-300	9.68719e-297	Up	KIF14
DLGAP5	1034.1	3.89441	0.105477	36.9217	2.07119e-298	5.64254e-295	Up	DLGAP5
BIRC5	2887.7	4.11429	0.111741	36.8199	8.87587e-297	2.28371e-293	Up	BIRC5
UBE2T	1095.7	3.51703	0.0956965	36.7519	1.0841e-295	2.64253e-292	Up	UBE2T
NUF2	834.317	4.0307	0.109847	36.6938	9.18186e-295	2.1262e-291	Up	NUF2
RAD54L	453.721	3.70154	0.100882	36.692	9.81194e-295	2.16391e-291	Up	RAD54L
CDC6	1436.73	3.71686	0.101337	36.6782	1.62308e-294	3.4168e-291	Up	CDC6
IQGAP3	1660.94	3.67029	0.100143	36.6505	4.49122e-294	9.04357e-291	Up	IQGAP3
CENPA	444.921	4.06319	0.111506	36.4392	1.02119e-290	1.9706e-287	Up	CENPA
CCNB2	1425.09	3.52034	0.0969576	36.3081	1.20747e-288	2.23685e-285	Up	CCNB2
ORC6	546.615	3.45529	0.0952569	36.2734	4.24528e-288	7.56199e-285	Up	ORC6
DEPDC1	705.272	4.08645	0.112709	36.2568	7.76647e-288	1.33218e-284	Up	DEPDC1
ANLN	2839.74	3.93499	0.108619	36.2276	2.23805e-287	3.70181e-284	Up	ANLN
ASPM	1361.31	3.90329	0.108082	36.1143	1.35476e-285	2.16355e-282	Up	ASPM
SAPCD2	1073.51	4.13471	0.1147	36.0479	1.4854e-284	2.29311e-281	Up	SAPCD2
CENPF	3378.22	3.75992	0.104453	35.9964	9.53296e-284	1.42419e-280	Up	CENPF
UHRF1	974.46	3.56405	0.0991493	35.9463	5.77387e-283	8.35642e-280	Up	UHRF1
CDC25C	250.796	3.80131	0.106067	35.8387	2.76062e-281	3.87433e-278	Up	CDC25C
CDCA8	1253.99	3.4093	0.0951416	35.8339	3.27166e-281	4.45648e-278	Up	CDCA8
GINS1	1045.7	3.45354	0.0965176	35.7815	2.14459e-280	2.83778e-277	Up	GINS1
MELK	1060.87	3.99029	0.111788	35.6952	4.68704e-279	6.02975e-276	Up	MELK
TTK	794.517	3.83136	0.107405	35.672	1.07378e-278	1.34405e-275	Up	TTK
CEP55	1520.84	3.61124	0.101896	35.4406	4.05146e-275	4.93777e-272	Up	CEP55
CDCA3	820.533	3.60282	0.101934	35.3445	1.21608e-273	1.44411e-270	Up	CDCA3
MYBL2	3416.02	4.23673	0.120024	35.2991	6.06212e-273	7.01888e-270	Up	MYBL2
NCAPH	987.402	3.48012	0.0989244	35.1796	4.10308e-271	4.63478e-268	Up	NCAPH
CDCA5	1577.42	3.43555	0.0977249	35.1553	9.63875e-271	1.06286e-267	Up	CDCA5
CKAP2L	708.497	3.52956	0.10047	35.1306	2.29841e-270	2.47549e-267	Up	CKAP2L
XRCC2	435.954	3.50594	0.0999428	35.0795	1.38581e-269	1.45865e-266	Up	XRCC2
GTSE1	735.728	3.46158	0.098746	35.0554	3.23012e-269	3.32437e-266	Up	GTSE1
SKA3	444.396	3.52722	0.100685	35.0324	7.22978e-269	7.27897e-266	Up	SKA3
AURKB	970.889	3.87236	0.110632	35.0023	2.07702e-268	2.04666e-265	Up	AURKB
ERCC6L	305.639	3.59815	0.102822	34.9941	2.76726e-268	2.67e-265	Up	ERCC6L
DEPDC1B	486.646	3.82491	0.109412	34.9589	9.47336e-268	8.95387e-265	Up	DEPDC1B
KIF20A	1216.66	3.32247	0.0950754	34.9456	1.51149e-267	1.40003e-264	Up	KIF20A
RGCC	3165.55	-3.18948	0.0914577	-34.8738	1.85521e-266	1.68471e-263	Down	RGCC
KIF11	1673.84	3.04103	0.0872121	34.8693	2.16801e-266	1.93091e-263	Up	KIF11
TFAP2A	1382.22	4.46174	0.128166	34.8122	1.59004e-265	1.38943e-262	Up	TFAP2A
CCNB1	2528.84	3.27927	0.0943677	34.7499	1.39013e-264	1.19225e-261	Up	CCNB1
CDC45	876.268	3.73368	0.107719	34.6614	3.0065e-263	2.53164e-260	Up	CDC45
FOXM1	2718.82	3.83342	0.111001	34.5351	2.38202e-261	1.96997e-258	Up	FOXM1
ACVRL1	2181.29	-2.87035	0.0831385	-34.5249	3.39258e-261	2.70898e-258	Down	ACVRL1
ROBO4	1525.78	-3.27541	0.0948701	-34.5252	3.35809e-261	2.70898e-258	Down	ROBO4
POLQ	517.743	3.79474	0.109973	34.5062	6.47248e-261	5.08068e-258	Up	POLQ
FAM83A	5757.83	6.62504	0.191999	34.5055	6.63501e-261	5.12146e-258	Up	FAM83A
SPAG5	1836.68	3.26081	0.0948462	34.3799	5.02851e-259	3.81779e-256	Up	SPAG5
STIL	761.167	2.78707	0.0810822	34.3734	6.30505e-259	4.70977e-256	Up	STIL
RAMP2	973.44	-3.03232	0.0884122	-34.2975	8.54905e-258	6.28463e-255	Down	RAMP2
MCM10	597.274	3.74825	0.109536	34.2193	1.24696e-256	9.02353e-254	Up	MCM10
PYCR1	4747.13	3.29248	0.0963286	34.1796	4.85175e-256	3.45691e-253	Up	PYCR1
RTKN2	1969.64	-4.07484	0.119743	-34.0299	8.05073e-254	5.6493e-251	Down	RTKN2
PKMYT1	824.999	3.4735	0.102286	33.9586	9.0951e-253	6.28689e-250	Up	PKMYT1
SGOL1	270.037	3.42341	0.100926	33.9202	3.35871e-252	2.28753e-249	Up	SGOL1
TEK	891.869	-3.64052	0.107681	-33.8085	1.47848e-250	9.92361e-248	Down	TEK
TMPRSS4	8280.08	5.13699	0.152085	33.7771	4.27893e-250	2.831e-247	Up	TMPRSS4
ABCA12	865.727	5.66461	0.167917	33.7345	1.80379e-249	1.17661e-246	Up	ABCA12
PRC1	2405.74	2.99808	0.089057	33.6647	1.8992e-248	1.22163e-245	Up	PRC1
RRM2	3429.73	3.51915	0.104883	33.553	8.12997e-247	5.15785e-244	Up	RRM2
RECQL4	1492.22	3.32301	0.0993349	33.4526	2.36164e-245	1.47804e-242	Up	RECQL4
NUSAP1	2023.27	2.9472	0.0882796	33.3848	2.27827e-244	1.40685e-241	Up	NUSAP1
NCAPG	896.709	3.38968	0.101564	33.3749	3.17615e-244	1.93549e-241	Up	NCAPG
LINC00961	57.1799	-2.97686	0.0893631	-33.312	2.58726e-243	1.55615e-240	Down	LINC00961
NDC80	763.68	3.41681	0.102845	33.2227	5.05403e-242	3.00086e-239	Up	NDC80
SLC2A1	20020.1	4.28224	0.128951	33.2082	8.19552e-242	4.80455e-239	Up	SLC2A1
EMP2	17433.9	-2.78951	0.0841528	-33.1482	6.02041e-241	3.48529e-238	Down	EMP2
LDB2	1057.53	-2.95568	0.0893319	-33.0865	4.64686e-240	2.65691e-237	Down	LDB2
ZWINT	1864.5	2.87845	0.0870569	33.064	9.7913e-240	5.53006e-237	Up	ZWINT
RAMP3	1064.42	-3.3867	0.102442	-33.0595	1.13565e-239	6.33677e-237	Down	RAMP3
KIF23	1305.24	3.0678	0.0928789	33.0301	3.00238e-239	1.65535e-236	Up	KIF23
SEMA3G	692.348	-3.29675	0.0999141	-32.9958	9.32123e-239	5.07876e-236	Down	SEMA3G
CCNA2	1377.79	3.30909	0.100517	32.9207	1.10971e-237	5.97602e-235	Up	CCNA2
EPAS1	25231.4	-2.99088	0.0910276	-32.8569	9.08951e-237	4.83865e-234	Down	EPAS1
TICRR	503.17	3.52805	0.107693	32.7604	2.15999e-235	1.13677e-232	Up	TICRR
WWC2	1784.56	-2.73763	0.0835913	-32.7502	3.0146e-235	1.56871e-232	Down	WWC2
IGSF9	2296.43	3.9035	0.119307	32.718	8.66141e-235	4.45707e-232	Up	IGSF9
PTPN21	1170.33	-2.60625	0.0797511	-32.6798	3.02581e-234	1.53994e-231	Down	PTPN21
CDH5	3029.43	-3.04141	0.0930736	-32.6775	3.26131e-234	1.64175e-231	Down	CDH5
PRX	1024.11	-3.67488	0.112886	-32.5538	1.85055e-232	9.21553e-230	Down	PRX
PSAT1	2309.35	3.98672	0.122658	32.5027	9.76741e-232	4.81232e-229	Up	PSAT1
E2F8	386.639	3.19662	0.0984362	32.474	2.48049e-231	1.20925e-228	Up	E2F8
PECAM1	11408.8	-2.64873	0.0816344	-32.4463	6.11343e-231	2.94928e-228	Down	PECAM1
MND1	196.672	3.16586	0.0977409	32.3904	3.75122e-230	1.79103e-227	Up	MND1
CDCA2	404.318	3.33363	0.102956	32.3792	5.38103e-230	2.51729e-227	Up	CDCA2
LINC00511	1514.09	3.46379	0.106975	32.3794	5.35509e-230	2.51729e-227	Up	LINC00511
SKA1	424.87	3.50976	0.10854	32.3362	2.16945e-229	1.00474e-226	Up	SKA1
PRAME	1900.62	7.93024	0.245675	32.2794	1.35977e-228	6.23517e-226	Up	PRAME
ESPL1	973.859	3.33199	0.103448	32.2095	1.29915e-227	5.89877e-225	Up	ESPL1
EZH2	1312.42	2.81307	0.0874787	32.1572	7.00521e-227	3.14983e-224	Up	EZH2
S1PR1	1679.85	-3.17828	0.0989268	-32.1276	1.81828e-226	8.09711e-224	Down	S1PR1
FERMT1	2448.68	3.66313	0.11461	31.9618	3.7089e-224	1.63591e-221	Up	FERMT1
C17orf53	428.661	3.0702	0.0964452	31.8336	2.22068e-222	9.61181e-220	Up	C17orf53
BRIP1	500.604	2.99328	0.0940286	31.8337	2.21407e-222	9.61181e-220	Up	BRIP1
CDT1	1092.11	3.16388	0.0993953	31.8313	2.38776e-222	1.02393e-219	Up	CDT1
KIFC1	1606.68	3.07782	0.0969267	31.7541	2.78544e-221	1.1835e-218	Up	KIFC1
EDNRB	1408.59	-3.88259	0.1223	-31.7463	3.56931e-221	1.50278e-218	Down	EDNRB
MCM4	5819.72	2.57362	0.0813409	31.6399	1.04505e-219	4.36031e-217	Up	MCM4
ORC1	487.415	3.10012	0.0979858	31.6385	1.09288e-219	4.51914e-217	Up	ORC1
EME1	290.432	3.11361	0.0986516	31.5616	1.24185e-218	5.08972e-216	Up	EME1
HSPA12B	426.629	-2.88398	0.0914486	-31.5366	2.73986e-218	1.11308e-215	Down	HSPA12B
CBLC	1261.82	3.54555	0.112441	31.5325	3.11369e-218	1.25395e-215	Up	CBLC
B4GALNT4	844.73	5.18457	0.164488	31.5193	4.71883e-218	1.88399e-215	Up	B4GALNT4
MKI67	4675.79	3.29278	0.104523	31.503	7.9091e-218	3.13072e-215	Up	MKI67
BUB1	1470.12	2.96123	0.0940906	31.4721	2.09552e-217	8.22457e-215	Up	BUB1
ARHGEF15	635.045	-2.91545	0.0926422	-31.47	2.23515e-217	8.69886e-215	Down	ARHGEF15
MMP11	5515.92	5.44927	0.173516	31.405	1.7296e-216	6.67525e-214	Up	MMP11
CENPI	344.315	3.01426	0.0961076	31.3633	6.399e-216	2.44923e-213	Up	CENPI
CASC5	712.029	2.90794	0.092779	31.3427	1.22438e-215	4.64794e-213	Up	CASC5
FAM107A	1784.71	-4.95444	0.1582	-31.3175	2.69557e-215	1.01496e-212	Down	FAM107A
PBK	637.095	3.71309	0.118567	31.3164	2.79408e-215	1.04357e-212	Up	PBK
ECSCR	174.538	-2.69983	0.0862181	-31.314	3.00673e-215	1.114e-212	Down	ECSCR
SH2D3C	1091.52	-2.58835	0.0827775	-31.2687	1.24242e-214	4.56669e-212	Down	SH2D3C
SPC24	559.551	3.0558	0.0978956	31.2149	6.68035e-214	2.43612e-211	Up	SPC24
PITX1	1820.75	5.55103	0.178045	31.1776	2.14086e-213	7.74607e-211	Up	PITX1
KANK3	317.514	-3.17716	0.101998	-31.1492	5.20127e-213	1.86734e-210	Down	KANK3
SPTBN1	22286.3	-1.97326	0.0635543	-31.0484	1.19855e-211	4.26986e-209	Down	SPTBN1
EFNA3	381.014	3.41031	0.109966	31.0124	3.67347e-211	1.2987e-208	Up	EFNA3
PTPRB	2461.82	-3.13388	0.101104	-30.9964	6.01899e-211	2.1118e-208	Down	PTPRB
JAM2	732.613	-2.82231	0.0912474	-30.9304	4.66811e-210	1.62552e-207	Down	JAM2
GINS2	833.229	3.22863	0.104505	30.8946	1.41284e-209	4.88305e-207	Up	GINS2
AURKA	1370.93	2.93546	0.0951232	30.8596	4.16948e-209	1.43038e-206	Up	AURKA
KIAA0101	1084.39	3.1508	0.102271	30.8083	2.02886e-208	6.90902e-206	Up	KIAA0101
FAM64A	444.651	3.54053	0.115224	30.7273	2.45749e-207	8.30757e-205	Up	FAM64A
CSRNP1	3082.39	-2.89113	0.094107	-30.7217	2.92026e-207	9.80044e-205	Down	CSRNP1
CLEC3B	851.861	-4.27585	0.139239	-30.7087	4.35565e-207	1.45125e-204	Down	CLEC3B
TK1	4003.18	3.04226	0.0991092	30.6961	6.4248e-207	2.12537e-204	Up	TK1
NEIL3	251.725	4.15095	0.135693	30.5909	1.61919e-205	5.31842e-203	Up	NEIL3
AC093110.3	109.329	-3.48776	0.114031	-30.5862	1.86802e-205	6.09252e-203	Down	AC093110.3
HELLS	1024.61	2.72035	0.0889582	30.5801	2.25029e-205	7.28796e-203	Up	HELLS
KIF15	501.693	2.89087	0.094549	30.5753	2.60606e-205	8.38155e-203	Up	KIF15
CHEK1	1012.74	2.54843	0.083434	30.5442	6.74423e-205	2.15411e-202	Up	CHEK1
MEX3A	1340.24	4.06541	0.133107	30.5423	7.1495e-205	2.26791e-202	Up	MEX3A
PRKCE	1035.45	-2.04277	0.0670067	-30.4861	3.98669e-204	1.25603e-201	Down	PRKCE
USHBP1	156.173	-2.70356	0.0887517	-30.462	8.30289e-204	2.59819e-201	Down	USHBP1
EPN3	1126.95	3.34705	0.109918	30.4504	1.18391e-203	3.67989e-201	Up	EPN3
LIMS2	1213.4	-2.90312	0.0956896	-30.3389	3.52143e-202	1.08725e-199	Down	LIMS2
HIGD1B	185.669	-3.30141	0.108821	-30.3381	3.60626e-202	1.10607e-199	Down	HIGD1B
CLEC14A	1411.7	-2.69864	0.0890552	-30.303	1.04762e-201	3.192e-199	Down	CLEC14A
PLAC9	260.469	-3.07325	0.101434	-30.298	1.2165e-201	3.68234e-199	Down	PLAC9
MYZAP	166.966	-3.80038	0.125488	-30.2849	1.81422e-201	5.45598e-199	Down	MYZAP
BBOX1-AS1	163.286	6.14597	0.203122	30.2575	4.15293e-201	1.24087e-198	Up	BBOX1-AS1
RAD51	508.803	2.74984	0.0910932	30.1872	3.4925e-200	1.03685e-197	Up	RAD51
MYCT1	466.239	-2.70448	0.0898695	-30.0934	5.90803e-199	1.74279e-196	Down	MYCT1
GRK5	1459.93	-2.61701	0.0872277	-30.002	9.23304e-198	2.70639e-195	Down	GRK5
HMMR	824.047	3.09659	0.103348	29.9629	2.99043e-197	8.71043e-195	Up	HMMR
ASF1B	1257.79	2.76004	0.0921654	29.9466	4.87288e-197	1.41049e-194	Up	ASF1B
MAD2L1	1322.73	2.94838	0.098513	29.9288	8.3066e-197	2.38946e-194	Up	MAD2L1
ESCO2	359.141	3.0242	0.101187	29.8873	2.87779e-196	8.22711e-194	Up	ESCO2
FANCI	2206.88	2.42202	0.0810471	29.8841	3.16605e-196	8.99567e-194	Up	FANCI
GRHL3	485.541	4.39462	0.147091	29.8769	3.92996e-196	1.10981e-193	Up	GRHL3
PITX2	331.962	8.0375	0.269373	29.8378	1.26429e-195	3.54867e-193	Up	PITX2
CDK1	2292.84	2.88808	0.0976293	29.5821	2.5362e-192	7.07584e-190	Up	CDK1
COL11A1	3441.12	5.9234	0.20059	29.5299	1.18837e-191	3.29562e-189	Up	COL11A1
CCNE1	568.296	3.53095	0.119573	29.5297	1.19577e-191	3.29642e-189	Up	CCNE1
TMPRSS11E	997.788	6.86161	0.232781	29.4767	5.72819e-191	1.56976e-188	Up	TMPRSS11E
RASAL1	513.074	4.03694	0.137247	29.4137	3.67047e-190	9.99945e-188	Up	RASAL1
ZYG11A	162.595	5.23819	0.178192	29.3964	6.11259e-190	1.65551e-187	Up	ZYG11A
LANCL1-AS1	50.1896	-3.85737	0.131232	-29.3935	6.64759e-190	1.78994e-187	Down	LANCL1-AS1
OTX1	477.991	3.8735	0.131804	29.3883	7.75947e-190	2.07725e-187	Up	OTX1
SNRK	1918.94	-1.44173	0.0491508	-29.3328	3.95996e-189	1.05401e-186	Down	SNRK
CENPE	765.83	2.88155	0.0983563	29.2971	1.12998e-188	2.99044e-186	Up	CENPE
INMT	2145.58	-4.30399	0.146924	-29.294	1.23507e-188	3.24999e-186	Down	INMT
CCNF	1138.81	2.20431	0.0753094	29.27	2.4976e-188	6.53512e-186	Up	CCNF
RMI2	960.659	2.65058	0.0907015	29.2231	9.87721e-188	2.56991e-185	Up	RMI2
KANK2	3977.56	-2.08833	0.0714641	-29.222	1.01763e-187	2.63293e-185	Down	KANK2
PTTG1	1525.86	2.69424	0.0924514	29.1423	1.04697e-186	2.6938e-184	Up	PTTG1
RP11-251M1.1	24.7816	-3.98091	0.136643	-29.1337	1.34382e-186	3.43848e-184	Down	RP11-251M1.1
STX11	603.902	-2.89622	0.0995616	-29.0898	4.83842e-186	1.23122e-183	Down	STX11
C20orf202	24.1	-2.68672	0.0924992	-29.0458	1.73731e-185	4.39672e-183	Down	C20orf202
GJB2	4972.34	5.24784	0.180981	28.9966	7.25241e-185	1.82544e-182	Up	GJB2
ETV4	2089.09	3.64682	0.125853	28.9769	1.28656e-184	3.22078e-182	Up	ETV4
KCNMB2-AS1	208.205	6.37318	0.220351	28.9228	6.16363e-184	1.53471e-181	Up	KCNMB2-AS1
GIMAP8	1011.44	-2.83359	0.0980065	-28.9123	8.36561e-184	2.07185e-181	Down	GIMAP8
FAM83H-AS1	2410.98	2.58566	0.0894338	28.9114	8.5852e-184	2.11493e-181	Up	FAM83H-AS1
FHL1	3122.09	-3.66215	0.126982	-28.84	6.76103e-183	1.65674e-180	Down	FHL1
TNS1	13469.5	-2.65119	0.0919671	-28.8276	9.68562e-183	2.3609e-180	Down	TNS1
FCN3	1520.79	-4.75526	0.165095	-28.8033	1.95248e-182	4.73429e-180	Down	FCN3
CDKN3	599.654	3.20893	0.111443	28.7944	2.52432e-182	6.08901e-180	Up	CDKN3
F8	940.332	-2.34221	0.0813575	-28.7891	2.93419e-182	7.041e-180	Down	F8
CLIC5	2976.44	-4.56176	0.158576	-28.7671	5.53661e-182	1.32174e-179	Down	CLIC5
AUNIP	200.691	2.92603	0.101747	28.7578	7.23299e-182	1.71785e-179	Up	AUNIP
FAM83A-AS1	166.3	6.33378	0.22052	28.722	2.02836e-181	4.79284e-179	Up	FAM83A-AS1
EMCN	812.34	-3.26512	0.113681	-28.7217	2.04238e-181	4.80147e-179	Down	EMCN
GPR146	94.8257	-2.41184	0.0839759	-28.7207	2.10705e-181	4.92849e-179	Down	GPR146
SPTBN2	2919.21	2.64577	0.0921855	28.7005	3.75771e-181	8.74528e-179	Up	SPTBN2
KNTC1	1670.95	2.23044	0.0777166	28.6996	3.85411e-181	8.92476e-179	Up	KNTC1
GPD1	501.414	-4.56175	0.159109	-28.6706	8.88704e-181	2.04769e-178	Down	GPD1
STARD8	647.099	-2.56192	0.089461	-28.6373	2.31058e-180	5.29752e-178	Down	STARD8
SLC39A8	6583.14	-3.16555	0.110689	-28.5985	7.01044e-180	1.59938e-177	Down	SLC39A8
C1orf112	562.231	1.95792	0.0685911	28.5448	3.26123e-179	7.40379e-177	Up	C1orf112
CENPU	990.009	2.68546	0.0941272	28.5301	4.9621e-179	1.12102e-176	Up	CENPU
ECT2	3609.75	2.58527	0.0906613	28.5157	7.4931e-179	1.6846e-176	Up	ECT2
SPC25	333.883	2.78024	0.097617	28.4811	2.00843e-178	4.49354e-176	Up	SPC25
OTUD1	1240.83	-1.96266	0.0689573	-28.462	3.45783e-178	7.69916e-176	Down	OTUD1
NOVA2	249.163	-2.68182	0.0942524	-28.4536	4.39476e-178	9.7385e-176	Down	NOVA2
LYVE1	627.286	-3.59794	0.126646	-28.4095	1.54394e-177	3.40497e-175	Down	LYVE1
FEZF1-AS1	359.659	5.96322	0.210022	28.3934	2.4411e-177	5.35805e-175	Up	FEZF1-AS1
AGER	13215.7	-5.5062	0.194101	-28.3677	5.06456e-177	1.10639e-174	Down	AGER
EFNA4	886.137	2.06169	0.0728269	28.3094	2.6461e-176	5.75346e-174	Up	EFNA4
MCM2	4317.22	2.54592	0.0900642	28.2678	8.59184e-176	1.85941e-173	Up	MCM2
FXYD1	50.5555	-3.25005	0.115147	-28.2253	2.86552e-175	6.17259e-173	Down	FXYD1
ARHGEF39	420.797	2.64698	0.0937864	28.2235	3.00805e-175	6.44962e-173	Up	ARHGEF39
TRIP13	1533.8	3.0339	0.107505	28.2211	3.22259e-175	6.87777e-173	Up	TRIP13
LRRC32	2326.84	-2.67372	0.0947565	-28.2167	3.6443e-175	7.74213e-173	Down	LRRC32
ANGPT4	50.354	-4.28645	0.152044	-28.1921	7.31032e-175	1.54595e-172	Down	ANGPT4
E2F7	420.6	3.43734	0.122066	28.1597	1.82082e-174	3.83307e-172	Up	E2F7
LINC00968	66.565	-3.95077	0.140687	-28.0819	1.63094e-173	3.41781e-171	Down	LINC00968
BLM	569.603	2.37522	0.0846242	28.0679	2.41731e-173	5.04293e-171	Up	BLM
RP11-371A19.2	22.9655	-5.24081	0.186731	-28.0661	2.54007e-173	5.27526e-171	Down	RP11-371A19.2
CDC25A	386.584	2.72993	0.0973948	28.0295	7.10956e-173	1.46993e-170	Up	CDC25A
CHAF1B	781.219	2.14762	0.0766675	28.0121	1.15732e-172	2.38218e-170	Up	CHAF1B
DNA2	501.216	2.38205	0.0850498	28.0077	1.30952e-172	2.68354e-170	Up	DNA2
CD101	302.131	-2.59516	0.092941	-27.9227	1.41594e-171	2.88883e-169	Down	CD101
MYO19	2759.79	1.76427	0.063216	27.9087	2.09489e-171	4.25529e-169	Up	MYO19
OIP5	195.897	2.86476	0.102668	27.9031	2.4456e-171	4.94598e-169	Up	OIP5
TRAIP	311.23	2.088	0.0748944	27.8793	4.75534e-171	9.57538e-169	Up	TRAIP
BARX1	647.109	7.87656	0.28321	27.8117	3.12921e-170	6.27373e-168	Up	BARX1
CALCRL	2443.11	-2.74978	0.0988909	-27.8062	3.64853e-170	7.28338e-168	Down	CALCRL
EFCC1	250.438	-3.16851	0.114027	-27.7875	6.15078e-170	1.22258e-167	Down	EFCC1
RCC1	3283.29	1.76722	0.0638766	27.6662	1.78037e-168	3.52368e-166	Up	RCC1
ARHGAP11A	1170.98	2.50008	0.0903799	27.6619	2.00943e-168	3.96012e-166	Up	ARHGAP11A
PPAT	1166.08	2.05758	0.0744461	27.6385	3.83331e-168	7.52254e-166	Up	PPAT
PAICS	7436.78	2.01631	0.0729561	27.6373	3.96276e-168	7.74376e-166	Up	PAICS
CDCA7	1447.52	3.16283	0.114497	27.6236	5.79405e-168	1.12748e-165	Up	CDCA7
WFS1	3302.8	-1.97636	0.0716177	-27.596	1.24223e-167	2.40717e-165	Down	WFS1
CCM2L	187.561	-2.681	0.0972094	-27.5796	1.95524e-167	3.77305e-165	Down	CCM2L
PDLIM2	1336.86	-2.07249	0.0752229	-27.5513	4.27429e-167	8.21391e-165	Down	PDLIM2
NPR1	870.202	-3.325	0.120715	-27.5443	5.18318e-167	9.91937e-165	Down	NPR1
VIPR1	1280.82	-3.38578	0.12304	-27.5176	1.0808e-166	2.05988e-164	Down	VIPR1
SHCBP1	646.591	2.43351	0.0884437	27.5148	1.16924e-166	2.2193e-164	Up	SHCBP1
ALDH18A1	5048.1	1.43179	0.0520472	27.5095	1.35055e-166	2.55299e-164	Up	ALDH18A1
SOX17	158.156	-3.09127	0.112409	-27.5001	1.75197e-166	3.29832e-164	Down	SOX17
CRABP2	6908.47	4.87239	0.177357	27.4721	3.78172e-166	7.09081e-164	Up	CRABP2
PLK4	531.85	2.2995	0.0837043	27.4718	3.81946e-166	7.13269e-164	Up	PLK4
TMEM177	584.635	1.63251	0.0594344	27.4674	4.30282e-166	8.00308e-164	Up	TMEM177
TIMELESS	2843.46	1.99165	0.072604	27.4317	1.14778e-165	2.12629e-163	Up	TIMELESS
FOXF1	596.859	-2.80111	0.102136	-27.4254	1.36728e-165	2.52283e-163	Down	FOXF1
SLC6A4	1062.43	-6.06666	0.221244	-27.4206	1.55634e-165	2.86026e-163	Down	SLC6A4
NLRC4	241.19	-2.4372	0.088971	-27.3932	3.30934e-165	6.05792e-163	Down	NLRC4
KPNA2	6668.69	2.23427	0.0815867	27.3853	4.10663e-165	7.48781e-163	Up	KPNA2
CST1	850.939	6.71543	0.245247	27.3823	4.45682e-165	8.09446e-163	Up	CST1
HMGA1	15949.1	2.54725	0.093046	27.3763	5.25287e-165	9.50298e-163	Up	HMGA1
ERG	1014.17	-2.32895	0.0851964	-27.3362	1.57365e-164	2.83582e-162	Down	ERG
CD93	5335.38	-2.64272	0.0966786	-27.3352	1.62156e-164	2.91083e-162	Down	CD93
PCAT6	260.037	2.88963	0.10575	27.3251	2.1348e-164	3.81733e-162	Up	PCAT6
SRPK1	4308.69	1.51029	0.0552948	27.3135	2.93482e-164	5.2277e-162	Up	SRPK1
CAT	5404.63	-2.00321	0.073544	-27.2382	2.29291e-163	4.06864e-161	Down	CAT
TONSL	1337.7	2.36735	0.0870135	27.2067	5.4084e-163	9.56027e-161	Up	TONSL
POLE2	363.522	2.51746	0.0925358	27.2053	5.62396e-163	9.90351e-161	Up	POLE2
NXPH4	610.929	4.9557	0.182219	27.1964	7.16445e-163	1.25685e-160	Up	NXPH4
TNNC1	546.927	-4.36485	0.160496	-27.1961	7.22996e-163	1.26355e-160	Down	TNNC1
SERINC1	9640.42	-1.28477	0.0472691	-27.1798	1.1248e-162	1.95838e-160	Down	SERINC1
RP11-701P16.5	42.365	-3.89715	0.143393	-27.1781	1.17936e-162	2.04568e-160	Down	RP11-701P16.5
TUBB1	39.4503	-3.12068	0.114915	-27.1564	2.13004e-162	3.68091e-160	Down	TUBB1
GPT2	2814.72	3.08924	0.113773	27.1525	2.36362e-162	4.06938e-160	Up	GPT2
ESAM	2422.58	-2.57588	0.0948719	-27.1511	2.45438e-162	4.20999e-160	Down	ESAM
ALG1L	479.631	3.73477	0.137664	27.1297	4.39585e-162	7.51236e-160	Up	ALG1L
FHL5	158.28	-3.49678	0.128895	-27.1288	4.50337e-162	7.66782e-160	Down	FHL5
SMAD6	785.086	-2.65093	0.0977495	-27.1196	5.78188e-162	9.80865e-160	Down	SMAD6
E2F2	456.185	2.60455	0.0961633	27.0847	1.49067e-161	2.51961e-159	Up	E2F2
PRR11	1090.68	2.58762	0.0955454	27.0827	1.57545e-161	2.65323e-159	Up	PRR11
GPX2	8396.39	6.34686	0.234384	27.0789	1.74386e-161	2.92621e-159	Up	GPX2
GJB6	1025.2	6.43563	0.237766	27.0671	2.40248e-161	4.01682e-159	Up	GJB6
MCEMP1	1084	-4.75465	0.17588	-27.0336	5.9605e-161	9.92981e-159	Down	MCEMP1
KRT16	4322	6.3535	0.23503	27.0327	6.10388e-161	1.01322e-158	Up	KRT16
ADM2	736.391	3.11786	0.115444	27.0076	1.20355e-160	1.99072e-158	Up	ADM2
VWF	13349.9	-2.8476	0.105655	-26.9518	5.43641e-160	8.96002e-158	Down	VWF
AP001189.4	33.3758	-3.49543	0.129702	-26.9498	5.73818e-160	9.42384e-158	Down	AP001189.4
DUSP9	271.334	5.52714	0.205152	26.9417	7.14182e-160	1.16876e-157	Up	DUSP9
HYAL2	3542.68	-1.53111	0.056844	-26.9353	8.48691e-160	1.38399e-157	Down	HYAL2
CTD-2527I21.15	72.2016	6.19012	0.229921	26.9228	1.18758e-159	1.92984e-157	Up	CTD-2527I21.15
AOC3	3385.81	-3.16196	0.117488	-26.9129	1.54955e-159	2.50924e-157	Down	AOC3
GPIHBP1	424.027	-4.5075	0.167601	-26.8941	2.57205e-159	4.15049e-157	Down	GPIHBP1
NME1	3268.67	2.20393	0.0819511	26.8932	2.63687e-159	4.24032e-157	Up	NME1
TCF21	483.231	-3.90105	0.145258	-26.856	7.1806e-159	1.15071e-156	Down	TCF21
HID1-AS1	10.5085	-3.3642	0.1253	-26.8492	8.60853e-159	1.37478e-156	Down	HID1-AS1
FGD5	1286.43	-2.48786	0.0926878	-26.8413	1.06534e-158	1.69551e-156	Down	FGD5
PPP2R2C	1013.01	5.65288	0.210646	26.8359	1.2311e-158	1.9526e-156	Up	PPP2R2C
CTHRC1	3430.2	3.28942	0.122729	26.8023	3.04156e-158	4.80764e-156	Up	CTHRC1
DLC1	4024.73	-3.20416	0.119677	-26.7734	6.59849e-158	1.03944e-155	Down	DLC1
PPP1R14B	4489.68	2.03832	0.0762743	26.7236	2.50285e-157	3.9293e-155	Up	PPP1R14B
PNPLA6	3853.6	-1.57051	0.0588109	-26.7044	4.18589e-157	6.54936e-155	Down	PNPLA6
PCDH12	984.458	-2.297	0.0861308	-26.6688	1.08447e-156	1.69108e-154	Down	PCDH12
CABYR	776.21	4.78201	0.179391	26.6569	1.48931e-156	2.31458e-154	Up	CABYR
ZFPM2-AS1	196.343	5.1925	0.194811	26.654	1.60995e-156	2.49369e-154	Up	ZFPM2-AS1
FOXD3-AS1	66.2839	7.19128	0.269815	26.6526	1.66919e-156	2.57684e-154	Up	FOXD3-AS1
PAFAH1B3	1809.31	2.29605	0.086254	26.6197	4.01802e-156	6.18228e-154	Up	PAFAH1B3
SDPR	3395.84	-3.4772	0.130714	-26.6016	6.51157e-156	9.98577e-154	Down	SDPR
PTPRH	577.076	4.495	0.16913	26.5771	1.248e-155	1.90755e-153	Up	PTPRH
FAM111B	693.402	2.88378	0.108588	26.5571	2.12363e-155	3.23526e-153	Up	FAM111B
RHOJ	610.361	-2.25595	0.0850834	-26.5146	6.58701e-155	1.00021e-152	Down	RHOJ
FAM110D	81.1129	-2.65055	0.100045	-26.4935	1.15262e-154	1.74449e-152	Down	FAM110D
MMP12	2723.09	4.69279	0.177162	26.4887	1.3076e-154	1.9726e-152	Up	MMP12
VPS9D1-AS1	357.49	3.17461	0.119873	26.4831	1.5195e-154	2.28482e-152	Up	VPS9D1-AS1
RFC4	1551.66	2.33927	0.0883993	26.4625	2.62046e-154	3.92755e-152	Up	RFC4
ST6GALNAC6	2917.62	-1.5367	0.0581912	-26.4078	1.11388e-153	1.66411e-151	Down	ST6GALNAC6
GYPE	32.6969	-3.43327	0.130026	-26.4044	1.21857e-153	1.81465e-151	Down	GYPE
GPR87	1180.77	5.17681	0.196227	26.3818	2.21861e-153	3.29328e-151	Up	GPR87
WDHD1	980.098	2.09713	0.0795465	26.3636	3.58881e-153	5.31017e-151	Up	WDHD1
SFXN1	2802.81	1.68051	0.0638205	26.3318	8.28929e-153	1.22262e-150	Up	SFXN1
CD34	2627.19	-2.22988	0.0847723	-26.3043	1.7108e-152	2.51531e-150	Down	CD34
KRT6A	24067.6	6.68281	0.254706	26.2374	9.9595e-152	1.45967e-149	Up	KRT6A
PARPBP	463.354	2.49962	0.0952896	26.2318	1.15375e-151	1.6856e-149	Up	PARPBP
CLSPN	437.532	2.77763	0.105935	26.2202	1.56479e-151	2.27894e-149	Up	CLSPN
FEN1	2036.96	1.89358	0.072223	26.2185	1.63539e-151	2.37429e-149	Up	FEN1
TIE1	1468.92	-2.40595	0.0918047	-26.2073	2.19635e-151	3.17874e-149	Down	TIE1
HMGA2	1189.56	6.29606	0.240336	26.1969	2.88429e-151	4.16138e-149	Up	HMGA2
GINS4	488.125	2.78874	0.106511	26.1826	4.1895e-151	6.02573e-149	Up	GINS4
C1orf198	5349.61	-1.4917	0.0570444	-26.1499	9.88274e-151	1.41703e-148	Down	C1orf198
RAD51AP1	707.343	2.57275	0.098466	26.1283	1.74038e-150	2.48773e-148	Up	RAD51AP1
BCL6B	723.336	-2.21527	0.0848268	-26.1153	2.44521e-150	3.48446e-148	Down	BCL6B
RP11-424C20.2	40.0777	3.4147	0.13077	26.1123	2.64064e-150	3.75141e-148	Up	RP11-424C20.2
SLC24A2	70.354	4.92238	0.188796	26.0725	7.48584e-150	1.06022e-147	Up	SLC24A2
IL3RA	590.704	-2.05493	0.0788605	-26.0577	1.09982e-149	1.55293e-147	Down	IL3RA
RDM1	45.8869	3.61927	0.138896	26.0574	1.1079e-149	1.55957e-147	Up	RDM1
SASH1	1986.75	-1.98733	0.0762914	-26.0492	1.37378e-149	1.928e-147	Down	SASH1
ECE2	1069.2	2.61753	0.100572	26.0263	2.49836e-149	3.49566e-147	Up	ECE2
FANCA	924.745	2.06539	0.0794484	25.9966	5.41075e-149	7.54784e-147	Up	FANCA
RP11-783K16.5	84.4692	3.49974	0.134628	25.9956	5.54737e-149	7.71517e-147	Up	RP11-783K16.5
STX12	3205.27	-1.18159	0.0454931	-25.9728	1.00407e-148	1.39226e-146	Down	STX12
AKR1B10	7867.04	7.6313	0.293827	25.9721	1.02478e-148	1.41674e-146	Up	AKR1B10
KIAA1524	695.346	2.4399	0.0939657	25.9658	1.20487e-148	1.66075e-146	Up	KIAA1524
ARHGAP31	2248.38	-2.443	0.0941249	-25.9549	1.59921e-148	2.19776e-146	Down	ARHGAP31
TGFBR2	8423.28	-2.24793	0.0866219	-25.951	1.77104e-148	2.42669e-146	Down	TGFBR2
CASKIN2	2195.01	-1.71511	0.0661724	-25.9188	4.0873e-148	5.58393e-146	Down	CASKIN2
FAM83D	1381.19	2.83027	0.109297	25.8951	7.55308e-148	1.02884e-145	Up	FAM83D
CYYR1	796.333	-2.35116	0.0908041	-25.8926	8.05863e-148	1.09449e-145	Down	CYYR1
HMGB3	9312.31	2.96483	0.114518	25.8898	8.6833e-148	1.17588e-145	Up	HMGB3
CA9	1373.75	5.62612	0.217323	25.8883	9.01553e-148	1.21731e-145	Up	CA9
PRG4	847.11	-4.9236	0.190318	-25.8704	1.43366e-147	1.93015e-145	Down	PRG4
CTD-2510F5.4	121.796	2.66945	0.103235	25.858	1.97612e-147	2.65275e-145	Up	CTD-2510F5.4
GLIPR2	2166.59	-2.35066	0.0909086	-25.8574	2.00741e-147	2.68697e-145	Down	GLIPR2
ATAD2	2791.85	2.04956	0.0792657	25.8568	2.04162e-147	2.72489e-145	Up	ATAD2
GNGT1	78.7184	6.92088	0.267778	25.8456	2.72463e-147	3.62602e-145	Up	GNGT1
PLEKHN1	355.112	2.99025	0.115754	25.8329	3.79101e-147	5.03074e-145	Up	PLEKHN1
LINC01572	46.3292	3.09201	0.119725	25.8259	4.53804e-147	6.00486e-145	Up	LINC01572
ADAMTS8	444.201	-4.36183	0.169049	-25.8022	8.36862e-147	1.10421e-144	Down	ADAMTS8
AC007128.1	52.6426	5.96126	0.231145	25.7902	1.14304e-146	1.50391e-144	Up	AC007128.1
KIAA1462	2580.87	-2.54459	0.0986789	-25.7866	1.25451e-146	1.64589e-144	Down	KIAA1462
AC133785.1	39.6638	7.08893	0.275071	25.7713	1.85883e-146	2.43187e-144	Up	AC133785.1
F12	344.327	3.19227	0.124125	25.7182	7.31586e-146	9.54421e-144	Up	F12
C5orf34	235.291	2.26604	0.0881453	25.708	9.52398e-146	1.239e-143	Up	C5orf34
TMEM100	990.991	-4.70628	0.183144	-25.6972	1.25522e-145	1.62837e-143	Down	TMEM100
FANCD2	945.482	1.75218	0.0682074	25.689	1.55233e-145	2.00818e-143	Up	FANCD2
RP4-575N6.4	12.9787	-2.74439	0.106863	-25.6813	1.89175e-145	2.44046e-143	Down	RP4-575N6.4
WDR62	835.434	2.69683	0.10517	25.6425	5.12506e-145	6.59325e-143	Up	WDR62
SPP1	37163.3	4.54125	0.177284	25.6157	1.01993e-144	1.30848e-142	Up	SPP1
RP11-564D11.3	51.8192	3.41349	0.133315	25.6047	1.353e-144	1.73098e-142	Up	RP11-564D11.3
RAD54B	188.781	2.06341	0.0806044	25.5992	1.55562e-144	1.98472e-142	Up	RAD54B
GPR115	413.395	4.68168	0.182957	25.5889	2.02554e-144	2.57717e-142	Up	GPR115
RP4-575N6.5	4.91409	-3.09673	0.121119	-25.5677	3.48863e-144	4.42654e-142	Down	RP4-575N6.5
PVT1	776.413	2.58056	0.10095	25.5627	3.96231e-144	5.01384e-142	Up	PVT1
MYEOV	775.476	5.81724	0.227759	25.5412	6.87559e-144	8.67655e-142	Up	MYEOV
SLC25A10	853.882	2.22923	0.0873033	25.5343	8.21021e-144	1.03326e-141	Up	SLC25A10
NCAPG2	1750.24	1.99291	0.0780641	25.5291	9.36331e-144	1.17518e-141	Up	NCAPG2
MTBP	383.794	1.99299	0.0780768	25.526	1.01315e-143	1.26816e-141	Up	MTBP
ZNF695	72.5721	4.70547	0.184668	25.4807	3.22394e-143	4.02454e-141	Up	ZNF695
TMEM132A	4177.74	2.5438	0.0998949	25.4647	4.84843e-143	6.03616e-141	Up	TMEM132A
LMO7	9304.97	-2.23146	0.0876651	-25.4543	6.32121e-143	7.84864e-141	Down	LMO7
ARHGAP6	255.548	-2.74573	0.107884	-25.4507	6.92635e-143	8.57701e-141	Down	ARHGAP6
C12orf56	179.101	5.65143	0.222055	25.4506	6.95673e-143	8.59165e-141	Up	C12orf56
CAV1	13203.3	-3.31315	0.130335	-25.4202	1.50907e-142	1.85877e-140	Down	CAV1
MMP1	8013.99	5.38677	0.211934	25.4172	1.62838e-142	2.00041e-140	Up	MMP1
GALNT14	1223.62	3.90115	0.153525	25.4105	1.93223e-142	2.36739e-140	Up	GALNT14
DDX11-AS1	49.3707	2.62425	0.103419	25.3751	4.75278e-142	5.80779e-140	Up	DDX11-AS1
NMUR1	72.058	-3.05203	0.120422	-25.3444	1.03671e-141	1.26351e-139	Down	NMUR1
IGF2BP3	898.755	4.41765	0.174409	25.3293	1.51936e-141	1.84688e-139	Up	IGF2BP3
FENDRR	472.631	-3.95748	0.156277	-25.3235	1.76182e-141	2.136e-139	Down	FENDRR
CASP12	15.8587	-3.12446	0.12351	-25.2971	3.4375e-141	4.15669e-139	Down	CASP12
GGCT	2731.36	1.83369	0.0724898	25.2958	3.5545e-141	4.28697e-139	Up	GGCT
TAL1	195.679	-2.91001	0.115088	-25.2852	4.64746e-141	5.59059e-139	Down	TAL1
CENPK	397.567	2.39663	0.0948137	25.2773	5.67992e-141	6.81488e-139	Up	CENPK
PVRL4	4028.44	2.63416	0.104314	25.2521	1.07437e-140	1.28572e-138	Up	PVRL4
GPRIN1	545.689	2.67137	0.105817	25.2452	1.27923e-140	1.52693e-138	Up	GPRIN1
MMRN2	1373.66	-2.32313	0.0920618	-25.2344	1.67896e-140	1.99892e-138	Down	MMRN2
NOSTRIN	529.356	-2.66303	0.105553	-25.2294	1.90776e-140	2.26548e-138	Down	NOSTRIN
AGRP	34.2015	-3.83554	0.152055	-25.2246	2.14989e-140	2.54649e-138	Down	AGRP
RP11-736K20.4	74.5543	-2.99623	0.11879	-25.2228	2.25335e-140	2.66223e-138	Down	RP11-736K20.4
TNS2	3631.39	-2.03547	0.0807449	-25.2087	3.21523e-140	3.78898e-138	Down	TNS2
ASPA	74.2802	-3.27411	0.129889	-25.207	3.35679e-140	3.94576e-138	Down	ASPA
STARD13	803.34	-2.19663	0.0871819	-25.1959	4.44371e-140	5.21017e-138	Down	STARD13
TNS4	3295.35	4.53576	0.180375	25.1462	1.55409e-139	1.81754e-137	Up	TNS4
COL7A1	4211.73	4.0528	0.161384	25.1127	3.61295e-139	4.21478e-137	Up	COL7A1
RS1	37.9473	-4.41638	0.175923	-25.104	4.49608e-139	5.23183e-137	Down	RS1
PPAP2C	3835.64	2.37392	0.0946216	25.0886	6.62345e-139	7.68802e-137	Up	PPAP2C
FEZF1	198.433	5.74196	0.228872	25.0881	6.71252e-139	7.77192e-137	Up	FEZF1
DPYSL2	6984.58	-2.2409	0.0893828	-25.0708	1.0346e-138	1.1949e-136	Down	DPYSL2
CXorf36	691.332	-2.23447	0.0892742	-25.0293	2.93325e-138	3.37929e-136	Down	CXorf36
NMU	288.707	4.69632	0.187644	25.0278	3.04473e-138	3.49902e-136	Up	NMU
TNXB	1653.5	-3.82528	0.152893	-25.0194	3.76401e-138	4.31491e-136	Down	TNXB
RP1-78O14.1	94.2428	-3.76286	0.150497	-25.0029	5.69196e-138	6.50893e-136	Down	RP1-78O14.1
FAM189A2	737.675	-3.51623	0.140668	-24.9966	6.65356e-138	7.58981e-136	Down	FAM189A2
COL10A1	2475.82	3.93732	0.157581	24.986	8.67754e-138	9.87427e-136	Up	COL10A1
RP11-64B16.2	29.5407	-2.44529	0.0979557	-24.9632	1.53333e-137	1.74051e-135	Down	RP11-64B16.2
SALL4	151.739	3.61294	0.144772	24.9561	1.83564e-137	2.07858e-135	Up	SALL4
PEAK1	2578.43	-1.82064	0.0729775	-24.948	2.2469e-137	2.53807e-135	Down	PEAK1
CASC9	314.901	6.24552	0.250494	24.9328	3.28254e-137	3.69889e-135	Up	CASC9
CGNL1	1944.72	-2.68015	0.107513	-24.9286	3.64827e-137	4.10102e-135	Down	CGNL1
LINC01272	666.36	-2.77973	0.111533	-24.9229	4.20455e-137	4.7149e-135	Down	LINC01272
MMP13	2158.24	6.24638	0.251009	24.885	1.08021e-136	1.20839e-134	Up	MMP13
PPP1R14BP3	727.407	2.00643	0.0807058	24.8611	1.96287e-136	2.19052e-134	Up	PPP1R14BP3
FRMD3	220.279	-2.70022	0.10868	-24.8456	2.8858e-136	3.21274e-134	Down	FRMD3
LGR4	2887.3	2.43531	0.0980664	24.8333	3.91859e-136	4.35208e-134	Up	LGR4
TMEM88	125.29	-2.47633	0.0997414	-24.8275	4.52246e-136	5.01073e-134	Down	TMEM88
CTD-3010D24.3	61.8268	4.88755	0.19689	24.8237	4.96843e-136	5.49172e-134	Up	CTD-3010D24.3
PHACTR1	879.384	-2.60253	0.104843	-24.8231	5.04968e-136	5.56823e-134	Down	PHACTR1
AKR1B15	350.894	6.6232	0.266876	24.8175	5.80449e-136	6.38535e-134	Up	AKR1B15
FLAD1	2849.81	1.47142	0.05929	24.8174	5.81857e-136	6.38568e-134	Up	FLAD1
RHOV	2022.96	3.97664	0.160276	24.8112	6.78371e-136	7.42728e-134	Up	RHOV
CARD14	462.868	3.35492	0.135308	24.7947	1.02306e-135	1.11748e-133	Up	CARD14
CA4	303.279	-4.94942	0.199842	-24.7667	2.04773e-135	2.23145e-133	Down	CA4
GNAQ	4285.84	-1.38701	0.0560297	-24.7549	2.74683e-135	2.98624e-133	Down	GNAQ
PIF1	291.424	2.66785	0.107823	24.7427	3.71423e-135	4.02851e-133	Up	PIF1
HOXC13	165.253	7.78448	0.314791	24.729	5.21149e-135	5.63924e-133	Up	HOXC13
RP11-672A2.4	30.9933	-2.82754	0.114378	-24.721	6.35493e-135	6.86051e-133	Down	RP11-672A2.4
TMEM204	984.861	-2.08247	0.0843256	-24.6955	1.19452e-134	1.28655e-132	Down	TMEM204
FIGF	447.168	-4.35978	0.176857	-24.6514	3.5539e-134	3.81884e-132	Down	FIGF
ALAS2	21.8299	-4.11551	0.167137	-24.6236	7.05889e-134	7.56755e-132	Down	ALAS2
SYT12	757.029	4.72468	0.191894	24.6213	7.46929e-134	7.98904e-132	Up	SYT12
HOXA10	242.957	4.60508	0.1872	24.5997	1.27122e-133	1.35655e-131	Up	HOXA10
HBA2	828.369	-4.30626	0.175061	-24.5986	1.30911e-133	1.39377e-131	Down	HBA2
GYLTL1B	2173.5	2.79054	0.113454	24.5962	1.38833e-133	1.47472e-131	Up	GYLTL1B
NKX1-2	139.829	7.99776	0.325241	24.5903	1.60572e-133	1.70174e-131	Up	NKX1-2
RP5-826L7.1	3.92635	-3.79605	0.154543	-24.5631	3.13716e-133	3.31715e-131	Down	RP5-826L7.1
LINC01082	5.75987	-4.31417	0.175711	-24.5527	4.05083e-133	4.27349e-131	Down	LINC01082
LYPD3	2541.57	4.25559	0.173354	24.5486	4.47747e-133	4.71284e-131	Up	LYPD3
SERPINB5	2606.43	5.39676	0.219943	24.5371	5.93971e-133	6.23777e-131	Up	SERPINB5
CCDC150	146.64	2.8006	0.114282	24.5061	1.27252e-132	1.33335e-130	Up	CCDC150
GAPDH	154007	2.06841	0.0844692	24.4872	2.02184e-132	2.11371e-130	Up	GAPDH
RP11-673E1.3	14.8998	-2.86227	0.116894	-24.4861	2.07869e-132	2.16825e-130	Down	RP11-673E1.3
PCAT19	313.547	-2.67503	0.109308	-24.4725	2.90168e-132	3.0199e-130	Down	PCAT19
DDX12P	212.823	2.66797	0.10903	24.4701	3.07297e-132	3.191e-130	Up	DDX12P
IL36RN	324.506	6.60817	0.27043	24.4358	7.13022e-132	7.38751e-130	Up	IL36RN
COL17A1	7259.34	5.06294	0.207323	24.4206	1.03386e-131	1.06878e-129	Up	COL17A1
PLXNB3	1037.37	3.24028	0.13271	24.4162	1.15099e-131	1.18721e-129	Up	PLXNB3
LMNB1	2620.13	1.95199	0.080027	24.3917	2.09573e-131	2.15688e-129	Up	LMNB1
RP11-244M2.1	64.1464	4.18447	0.171841	24.3508	5.68288e-131	5.83573e-129	Up	RP11-244M2.1
YBX2	238.587	4.58154	0.188166	24.3485	6.01949e-131	6.16771e-129	Up	YBX2
A2M	57054.7	-2.7295	0.112121	-24.3443	6.66573e-131	6.81479e-129	Down	A2M
DTL	1086.25	2.20954	0.0907694	24.3423	6.99341e-131	7.13404e-129	Up	DTL
AC011899.9	152.953	-2.6972	0.110806	-24.3417	7.09406e-131	7.22082e-129	Down	AC011899.9
TERT	59.7128	5.46028	0.224551	24.3165	1.3124e-130	1.33292e-128	Up	TERT
TFAP2A-AS1	41.6151	3.18571	0.131047	24.3097	1.54681e-130	1.56756e-128	Up	TFAP2A-AS1
TYMS	1465.13	2.16229	0.0890702	24.2762	3.49501e-130	3.53416e-128	Up	TYMS
HBA1	20.2093	-4.78997	0.197426	-24.2621	4.92816e-130	4.9725e-128	Down	HBA1
RP11-353N14.2	46.9242	4.28539	0.176688	24.254	6.00184e-130	6.04268e-128	Up	RP11-353N14.2
RP11-389C8.2	155.065	-2.16011	0.0890655	-24.253	6.14342e-130	6.1718e-128	Down	RP11-389C8.2
GREM1	3131.07	4.06363	0.167579	24.249	6.76872e-130	6.78527e-128	Up	GREM1
ADCY4	458.17	-2.12982	0.0878622	-24.2405	8.33118e-130	8.33351e-128	Down	ADCY4
B3GNT3	1415.15	3.67865	0.151868	24.2227	1.28275e-129	1.28035e-127	Up	B3GNT3
DSP	30820.5	2.87112	0.118691	24.1898	2.84808e-129	2.83662e-127	Up	DSP
MDK	12704.5	2.79165	0.115438	24.1831	3.3515e-129	3.33086e-127	Up	MDK
NOTCH4	1388.55	-2.11177	0.0873352	-24.1801	3.60758e-129	3.57768e-127	Down	NOTCH4
FAM162B	137.845	-2.6949	0.111463	-24.1775	3.83397e-129	3.79407e-127	Down	FAM162B
KNOP1	1079.01	1.2165	0.0503208	24.1749	4.08406e-129	4.03294e-127	Up	KNOP1
NDST1	5965.77	-1.57024	0.0649914	-24.1607	5.7648e-129	5.68053e-127	Down	NDST1
RACGAP1	2274.08	1.90406	0.0788498	24.148	7.83536e-129	7.70444e-127	Up	RACGAP1
SPOCK2	6315.91	-3.227	0.134179	-24.05	8.34914e-128	8.19224e-126	Down	SPOCK2
XDH	869.087	3.78546	0.157444	24.0433	9.81106e-128	9.60634e-126	Up	XDH
INPP5K	2136.67	-1.14798	0.0477471	-24.0429	9.89698e-128	9.67002e-126	Down	INPP5K
CHRNA5	224.734	3.3467	0.139329	24.0202	1.7096e-127	1.66688e-125	Up	CHRNA5
SLC7A5	10219.8	2.99154	0.124557	24.0175	1.82375e-127	1.77444e-125	Up	SLC7A5
TFAP4	889.287	1.48648	0.0619738	23.9855	3.93748e-127	3.82299e-125	Up	TFAP4
PERM1	144.884	2.87233	0.119756	23.9848	4.00249e-127	3.87798e-125	Up	PERM1
ADAMTS7P3	108.248	-4.36032	0.181812	-23.9825	4.23336e-127	4.09311e-125	Down	ADAMTS7P3
CHRNB4	68.2261	4.08942	0.170538	23.9795	4.55517e-127	4.39507e-125	Up	CHRNB4
RASGRP4	176.198	-2.35913	0.0984246	-23.9689	5.87197e-127	5.65382e-125	Down	RASGRP4
TMEM184A	1692.12	2.76338	0.115335	23.9595	7.35864e-127	7.07055e-125	Up	TMEM184A
COX4I2	245.77	-2.57605	0.10752	-23.9588	7.47598e-127	7.16842e-125	Down	COX4I2
CDCA4	1487.74	1.97258	0.082358	23.9513	8.95356e-127	8.56748e-125	Up	CDCA4
ENG	7439.21	-2.01041	0.0839419	-23.95	9.2448e-127	8.82793e-125	Down	ENG
MAST1	115.811	3.35422	0.140075	23.9459	1.02053e-126	9.72508e-125	Up	MAST1
RBMS2	3107.7	-1.61993	0.0676551	-23.9439	1.06898e-126	1.01658e-124	Down	RBMS2
FREM3	20.9266	-4.58641	0.191553	-23.9432	1.08664e-126	1.03126e-124	Down	FREM3
CYP24A1	3070.95	5.63292	0.235414	23.9277	1.57682e-126	1.4934e-124	Up	CYP24A1
SHMT2	6646.01	1.72875	0.0722663	23.922	1.81005e-126	1.71079e-124	Up	SHMT2
DONSON	818.583	1.58165	0.0661176	23.9217	1.82036e-126	1.71703e-124	Up	DONSON
MAP3K3	1932.2	-1.24797	0.0521843	-23.9146	2.15692e-126	2.03035e-124	Down	MAP3K3
CENPM	603.507	2.27759	0.0952889	23.9019	2.92432e-126	2.74714e-124	Up	CENPM
FANCB	99.2626	2.26222	0.0947101	23.8858	4.30499e-126	4.03597e-124	Up	FANCB
GPM6A	373.639	-4.83271	0.202428	-23.8737	5.74256e-126	5.37283e-124	Down	GPM6A
AFAP1-AS1	1732.06	5.36883	0.225023	23.8591	8.15146e-126	7.61126e-124	Up	AFAP1-AS1
STRA6	868.172	4.24634	0.178004	23.8553	8.91228e-126	8.30492e-124	Up	STRA6
ITPKA	324.971	4.05831	0.17024	23.8387	1.32664e-125	1.23375e-123	Up	ITPKA
FGF11	90.921	3.54788	0.148932	23.8221	1.97043e-125	1.82879e-123	Up	FGF11
KAT2A	3497.15	1.66807	0.0700383	23.8165	2.25096e-125	2.08497e-123	Up	KAT2A
MSL3P1	46.7821	2.80863	0.117961	23.8098	2.64124e-125	2.4416e-123	Up	MSL3P1
GIMAP6	1269.54	-2.36914	0.0995372	-23.8015	3.21959e-125	2.97029e-123	Down	GIMAP6
TFR2	198.619	3.09216	0.12994	23.7969	3.59982e-125	3.31448e-123	Up	TFR2
CENPH	576.029	1.86484	0.078429	23.7774	5.72147e-125	5.25751e-123	Up	CENPH
LHFP	1582.91	-1.88148	0.0791367	-23.7751	6.04967e-125	5.54808e-123	Down	LHFP
FIGNL1	1033.85	1.77599	0.074728	23.7661	7.4986e-125	6.8633e-123	Up	FIGNL1
STYK1	485.712	2.51706	0.105962	23.7543	9.92061e-125	9.06219e-123	Up	STYK1
AC018647.3	16.0406	-3.10528	0.130737	-23.7521	1.04466e-124	9.5239e-123	Down	AC018647.3
GSG2	183.355	2.29982	0.096834	23.7502	1.09459e-124	9.95951e-123	Up	GSG2
ADRB2	461.087	-3.03938	0.128035	-23.7387	1.43704e-124	1.30497e-122	Down	ADRB2
SPN	1357.54	-2.7124	0.114316	-23.7272	1.88766e-124	1.71082e-122	Down	SPN
CHEK2	952.817	1.82354	0.076868	23.7231	2.08401e-124	1.8851e-122	Up	CHEK2
ACE	2115.99	-2.17959	0.0918795	-23.7223	2.12478e-124	1.91823e-122	Down	ACE
HBB	4939.4	-4.4749	0.188728	-23.7108	2.79081e-124	2.51461e-122	Down	HBB
RMDN3	2604.43	-1.07801	0.0455132	-23.6857	5.06474e-124	4.55463e-122	Down	RMDN3
P3H4	2144.96	2.11675	0.0894134	23.6737	6.73111e-124	6.04143e-122	Up	P3H4
DLL3	121.922	6.11784	0.258443	23.6719	7.03155e-124	6.29888e-122	Up	DLL3
CENPL	536.391	1.67745	0.0708691	23.6697	7.40282e-124	6.61866e-122	Up	CENPL
ZIC2	191.5	5.72091	0.24199	23.6411	1.45833e-123	1.30134e-121	Up	ZIC2
KLF6	9876.78	-1.93815	0.0820431	-23.6235	2.21002e-123	1.96832e-121	Down	KLF6
DMBX1	59.996	6.17839	0.261676	23.6108	2.98509e-123	2.65352e-121	Up	DMBX1
RP6-65G23.3	165.246	2.64786	0.112147	23.6106	2.99696e-123	2.65897e-121	Up	RP6-65G23.3
TSACC	38.6406	2.83599	0.120171	23.5996	3.89193e-123	3.44641e-121	Up	TSACC
EEF1A2	1851.89	5.66784	0.240248	23.5917	4.69225e-123	4.14718e-121	Up	EEF1A2
ADPRH	845.79	-1.72317	0.0730973	-23.5737	7.17033e-123	6.32532e-121	Down	ADPRH
RAI2	601.265	-2.33158	0.0989452	-23.5643	8.94772e-123	7.87825e-121	Down	RAI2
ZWILCH	1037.31	1.44209	0.0612349	23.5501	1.25204e-122	1.1003e-120	Up	ZWILCH
DSCC1	487.03	2.1566	0.0915984	23.5441	1.4442e-122	1.26676e-120	Up	DSCC1
OVCH1	33.8081	-4.14245	0.175969	-23.5409	1.55774e-122	1.36377e-120	Down	OVCH1
GIMAP1	408.699	-2.3069	0.098005	-23.5386	1.64238e-122	1.43516e-120	Down	GIMAP1
SHOX2	215.674	4.22174	0.179526	23.516	2.79603e-122	2.43865e-120	Up	SHOX2
RUNDC3A-AS1	76.3965	3.47906	0.147945	23.5159	2.80723e-122	2.44382e-120	Up	RUNDC3A-AS1
LIMD1	2841.01	-1.49358	0.0635529	-23.5013	3.95486e-122	3.43643e-120	Down	LIMD1
TRPV2	1439.84	-2.12694	0.0905265	-23.4953	4.55986e-122	3.9547e-120	Down	TRPV2
FAM136A	2443.78	1.24422	0.0529654	23.4911	5.02849e-122	4.35298e-120	Up	FAM136A
HS6ST2	1668.89	3.35123	0.142666	23.4901	5.1503e-122	4.45011e-120	Up	HS6ST2
HPDL	139.315	3.76237	0.160194	23.4863	5.63296e-122	4.85809e-120	Up	HPDL
KRTAP4-1	48.1209	7.32275	0.312014	23.4693	8.39544e-122	7.2271e-120	Up	KRTAP4-1
IGF2BP1	531.074	6.66834	0.284214	23.4624	9.8752e-122	8.48516e-120	Up	IGF2BP1
CCT3	16581.9	1.36299	0.0581335	23.4459	1.45649e-121	1.24916e-119	Up	CCT3
SPATS2	1832.03	1.27518	0.0543892	23.4454	1.47226e-121	1.26034e-119	Up	SPATS2
BMPR2	5632.63	-1.42077	0.0606044	-23.4433	1.54772e-121	1.3225e-119	Down	BMPR2
CALML3	1353.38	7.1009	0.302974	23.4373	1.78e-121	1.51818e-119	Up	CALML3
ANKRD1	596.077	-5.02325	0.21435	-23.4348	1.88923e-121	1.60838e-119	Down	ANKRD1
AK4	1721.79	2.79389	0.119221	23.4345	1.90372e-121	1.61774e-119	Up	AK4
RP11-805I24.3	11.2089	-4.50174	0.192212	-23.4208	2.62654e-121	2.22789e-119	Down	RP11-805I24.3
PPAPDC1A	139.641	4.0677	0.173843	23.3987	4.4052e-121	3.72976e-119	Up	PPAPDC1A
RP11-613D13.8	23.7455	-3.26166	0.139434	-23.3921	5.14245e-121	4.34603e-119	Down	RP11-613D13.8
PGLYRP3	106.668	6.76864	0.289454	23.3842	6.18727e-121	5.21951e-119	Up	PGLYRP3
C1orf131	774.538	1.17833	0.0504425	23.3598	1.09474e-120	9.21831e-119	Up	C1orf131
PADI1	364.486	6.68035	0.285986	23.359	1.11662e-120	9.38547e-119	Up	PADI1
RPP40	363.809	1.7272	0.0740603	23.3216	2.67994e-120	2.24848e-118	Up	RPP40
CRY2	2224.67	-1.52209	0.0652698	-23.3199	2.784e-120	2.33156e-118	Down	CRY2
CTD-2369P2.8	109.534	-3.46906	0.148764	-23.3193	2.82596e-120	2.36243e-118	Down	CTD-2369P2.8
ITLN1	502.681	-5.85142	0.250983	-23.314	3.19482e-120	2.66598e-118	Down	ITLN1
CD300LG	111.097	-5.30701	0.227718	-23.3051	3.93119e-120	3.27455e-118	Down	CD300LG
DOCK4	1507.02	-1.95307	0.08388	-23.2841	6.42004e-120	5.33808e-118	Down	DOCK4
BCL2L10	58.8308	4.52819	0.19452	23.2787	7.28385e-120	6.04546e-118	Up	BCL2L10
RCCD1	786.247	1.59919	0.0687258	23.2692	9.10322e-120	7.54199e-118	Up	RCCD1
C19orf48	2881.74	1.77425	0.076281	23.2593	1.14421e-119	9.46279e-118	Up	C19orf48
PDIA4	22310.7	1.65298	0.0710943	23.2505	1.40611e-119	1.16081e-117	Up	PDIA4
HOXB9	408.715	6.94619	0.298806	23.2465	1.54445e-119	1.27274e-117	Up	HOXB9
GLDN	384.229	-2.8831	0.12412	-23.2284	2.35462e-119	1.93693e-117	Down	GLDN
LINC00942	538.65	6.65202	0.286385	23.2275	2.40135e-119	1.97188e-117	Up	LINC00942
DARS-AS1	126.038	2.01763	0.0869158	23.2136	3.31679e-119	2.71877e-117	Up	DARS-AS1
ITGA8	907.532	-2.84677	0.122691	-23.2028	4.26853e-119	3.49273e-117	Down	ITGA8
HSD17B6	1130.95	-3.4099	0.14708	-23.184	6.60982e-119	5.39895e-117	Down	HSD17B6
PODXL2	2213.52	3.12381	0.134752	23.1819	6.92824e-119	5.64907e-117	Up	PODXL2
CHTF18	1057.21	2.10233	0.0906901	23.1814	7.01292e-119	5.70807e-117	Up	CHTF18
AC090616.2	92.1397	-3.17583	0.13701	-23.1795	7.33489e-119	5.95966e-117	Down	AC090616.2
MCM8	1133.35	1.72765	0.0745607	23.171	8.92597e-119	7.23973e-117	Up	MCM8
UBE2S	1471.97	2.2599	0.0975538	23.1657	1.01008e-118	8.17832e-117	Up	UBE2S
CCDC85A	85.3018	-3.11822	0.134609	-23.165	1.0274e-118	8.30398e-117	Down	CCDC85A
GPBAR1	55.5029	-2.33497	0.100806	-23.163	1.07416e-118	8.6668e-117	Down	GPBAR1
CALCOCO1	3776.8	-1.42137	0.0613701	-23.1607	1.13444e-118	9.13731e-117	Down	CALCOCO1
AKAP2	51.8151	-2.88444	0.124637	-23.1426	1.72487e-118	1.38687e-116	Down	AKAP2
RP11-541N10.3	203.417	-1.90621	0.0823812	-23.1389	1.87852e-118	1.5078e-116	Down	RP11-541N10.3
MCM6	3159.13	1.6204	0.0700853	23.1204	2.88733e-118	2.31351e-116	Up	MCM6
ADARB1	1286.59	-1.95311	0.0844956	-23.1149	3.28069e-118	2.62416e-116	Down	ADARB1
CKS1B	1815.7	2.07295	0.0897087	23.1075	3.89036e-118	3.10645e-116	Up	CKS1B
SEC22C	1911.69	-0.875053	0.0378785	-23.1016	4.46243e-118	3.55712e-116	Down	SEC22C
DKC1	4779.7	1.39492	0.0603838	23.101	4.52904e-118	3.60401e-116	Up	DKC1
RP3-523K23.2	390.475	4.56812	0.197768	23.0984	4.80012e-118	3.81317e-116	Up	RP3-523K23.2
MIS18A	731.639	1.52688	0.0661119	23.0954	5.15256e-118	4.08614e-116	Up	MIS18A
NPM3	1456.82	1.9617	0.0849562	23.0908	5.73356e-118	4.53912e-116	Up	NPM3
CGREF1	412.876	3.7755	0.163511	23.0902	5.80604e-118	4.58866e-116	Up	CGREF1
CLDN5	1715.49	-2.89704	0.12565	-23.0564	1.26835e-117	1.0007e-115	Down	CLDN5
DENND3	2418.27	-2.02317	0.0877575	-23.0541	1.33952e-117	1.05505e-115	Down	DENND3
BOP1	3611.14	1.8933	0.082133	23.0516	1.41726e-117	1.11439e-115	Up	BOP1
VEPH1	833.176	-3.65703	0.158666	-23.0486	1.51838e-117	1.19188e-115	Down	VEPH1
SIRPB1	366.05	-3.04925	0.132378	-23.0344	2.11026e-117	1.65368e-115	Down	SIRPB1
FAM72B	71.3012	2.6354	0.114503	23.016	3.22437e-117	2.52247e-115	Up	FAM72B
APOLD1	1271.56	-2.22872	0.0968777	-23.0055	4.10434e-117	3.20547e-115	Down	APOLD1
KIF1C	7468.38	-1.4075	0.0612262	-22.9885	6.0709e-117	4.73336e-115	Down	KIF1C
DPEP2	314.166	-2.51981	0.109668	-22.9767	7.9718e-117	6.20501e-115	Down	DPEP2
CASKIN1	63.2412	3.91427	0.170458	22.9632	1.08797e-116	8.45424e-115	Up	CASKIN1
PDK1	2114.7	1.8821	0.0820079	22.9503	1.4634e-116	1.13525e-114	Up	PDK1
PLAC1	68.9732	5.24061	0.228738	22.911	3.61095e-116	2.79655e-114	Up	PLAC1
DLX6	121.984	6.21498	0.271651	22.8785	7.60108e-116	5.87694e-114	Up	DLX6
FMO2	2938.25	-3.24431	0.141874	-22.8676	9.75626e-116	7.53069e-114	Down	FMO2
PKHD1L1	130.901	-3.72871	0.163126	-22.8579	1.21931e-115	9.396e-114	Down	PKHD1L1
ABCA8	615.512	-3.53771	0.154936	-22.8333	2.14054e-115	1.64676e-113	Down	ABCA8
PRAM1	309.29	-2.50199	0.109593	-22.8299	2.31534e-115	1.77828e-113	Down	PRAM1
STX1A	648.884	2.41166	0.105641	22.8287	2.37875e-115	1.82396e-113	Up	STX1A
VAMP2	2829.96	-1.34911	0.0591016	-22.827	2.47283e-115	1.89296e-113	Down	VAMP2
RILPL2	1401.15	-1.36454	0.0597961	-22.8199	2.90855e-115	2.22284e-113	Down	RILPL2
RP11-742B18.1	59.6436	4.40542	0.19308	22.8166	3.13736e-115	2.39375e-113	Up	RP11-742B18.1
LAD1	9619.73	2.20837	0.0968056	22.8124	3.45584e-115	2.63241e-113	Up	LAD1
RPL39L	1098.5	2.80771	0.123086	22.8109	3.57689e-115	2.72014e-113	Up	RPL39L
FAM86JP	242.129	1.80032	0.078982	22.794	5.25431e-115	3.98923e-113	Up	FAM86JP
CTB-134H23.3	124.524	-4.33853	0.19056	-22.7672	9.68779e-115	7.34322e-113	Down	CTB-134H23.3
GPX3	12370.7	-2.87981	0.126506	-22.7642	1.0372e-114	7.849e-113	Down	GPX3
CTD-2562J17.6	901.139	-2.70816	0.119004	-22.7569	1.22475e-114	9.25314e-113	Down	CTD-2562J17.6
CNOT11	3540.27	1.03791	0.0456544	22.7341	2.06353e-114	1.55648e-112	Up	CNOT11
GPR19	74.0219	2.70614	0.119066	22.728	2.37147e-114	1.78585e-112	Up	GPR19
MFI2	1930.07	3.24862	0.143052	22.7094	3.6158e-114	2.71848e-112	Up	MFI2
MNX1-AS1	67.7383	4.93265	0.217226	22.7075	3.7791e-114	2.83666e-112	Up	MNX1-AS1
DCAF13	2993.42	1.41324	0.0622635	22.6978	4.71269e-114	3.5317e-112	Up	DCAF13
RP4-594A5.1	17.1954	6.3276	0.278912	22.6867	6.0551e-114	4.53037e-112	Up	RP4-594A5.1
FUT2	896.531	2.74539	0.121028	22.6839	6.45738e-114	4.82356e-112	Up	FUT2
SLIT2	1667.2	-2.56879	0.113312	-22.6701	8.83653e-114	6.59012e-112	Down	SLIT2
GJB3	1145.83	4.00241	0.176581	22.6661	9.67942e-114	7.20712e-112	Up	GJB3
TRIM59	686.939	1.8743	0.0827116	22.6606	1.09556e-113	8.14421e-112	Up	TRIM59
ARTN	329.958	3.47781	0.153474	22.6606	1.09786e-113	8.14828e-112	Up	ARTN
DQX1	155.044	3.96962	0.175369	22.6358	1.92426e-113	1.42589e-111	Up	DQX1
ONECUT2	171.187	4.57744	0.202237	22.6341	2.00267e-113	1.48162e-111	Up	ONECUT2
ATAD5	506.181	1.88839	0.0834433	22.6308	2.15703e-113	1.59328e-111	Up	ATAD5
HECW2	988.721	-2.00286	0.0885107	-22.6285	2.27284e-113	1.67614e-111	Down	HECW2
MFAP4	6276.2	-3.10987	0.137464	-22.6232	2.56391e-113	1.8878e-111	Down	MFAP4
SUV39H2	590.266	1.47624	0.0652747	22.6159	3.02445e-113	2.22335e-111	Up	SUV39H2
GNG4	677.19	4.83283	0.21379	22.6055	3.82536e-113	2.80767e-111	Up	GNG4
MRGBP	1454.42	1.36046	0.0601854	22.6045	3.91525e-113	2.8691e-111	Up	MRGBP
CASS4	413.294	-2.43999	0.107976	-22.5974	4.59379e-113	3.36101e-111	Down	CASS4
NCKAP5	583.342	-3.3723	0.149269	-22.592	5.19407e-113	3.79421e-111	Down	NCKAP5
BAIAP2L2	304.231	3.54215	0.156825	22.5867	5.86032e-113	4.27416e-111	Up	BAIAP2L2
CBX7	1507.16	-1.71886	0.0761123	-22.5832	6.3331e-113	4.61171e-111	Down	CBX7
RP11-650L12.2	69.0247	3.48646	0.154422	22.5775	7.21337e-113	5.24447e-111	Up	RP11-650L12.2
TACC3	2854	1.80201	0.0798161	22.577	7.28659e-113	5.2894e-111	Up	TACC3
DBF4	868.279	1.71088	0.0757858	22.5753	7.58384e-113	5.49656e-111	Up	DBF4
MTL5	351.131	3.12103	0.138306	22.5661	9.33305e-113	6.75378e-111	Up	MTL5
PPAP2B	3673.11	-1.50813	0.0668579	-22.5572	1.14063e-112	8.2412e-111	Down	PPAP2B
LRRC36	234.729	-3.727	0.16526	-22.5524	1.27127e-112	9.17073e-111	Down	LRRC36
PEAR1	441.456	-2.20089	0.0976303	-22.543	1.57119e-112	1.13167e-110	Down	PEAR1
ALDH3B2	1264.42	3.56381	0.158097	22.5419	1.61328e-112	1.16018e-110	Up	ALDH3B2
RP11-1024P17.1	51.906	-2.37954	0.105566	-22.5407	1.65537e-112	1.18861e-110	Down	RP11-1024P17.1
PKP3	5049.29	1.89211	0.0839708	22.533	1.97245e-112	1.41409e-110	Up	PKP3
GRASP	631.052	-2.35721	0.104619	-22.5315	2.03976e-112	1.46008e-110	Down	GRASP
RNU6-529P	7.44359	-2.1541	0.0957303	-22.5017	3.99304e-112	2.85385e-110	Down	RNU6-529P
LMCD1	2062.3	-1.75008	0.0778423	-22.4824	6.17155e-112	4.40405e-110	Down	LMCD1
LHX2	66.7899	5.43912	0.241945	22.4808	6.39903e-112	4.55936e-110	Up	LHX2
RAB3B	605.986	4.63002	0.206072	22.4679	8.55307e-112	6.08477e-110	Up	RAB3B
EXOC3L1	262.017	-1.52582	0.0679204	-22.4648	9.17367e-112	6.51626e-110	Down	EXOC3L1
ZNF106	3892.29	-1.3529	0.0602588	-22.4515	1.23803e-111	8.78056e-110	Down	ZNF106
LY6D	1698.87	6.36951	0.283882	22.4372	1.70665e-111	1.20856e-109	Up	LY6D
CDH3	8840.18	3.19509	0.142411	22.4357	1.76493e-111	1.24792e-109	Up	CDH3
GAL	195.853	5.48333	0.244425	22.4336	1.8502e-111	1.30622e-109	Up	GAL
S100A2	7774.54	4.35994	0.194371	22.431	1.96345e-111	1.38407e-109	Up	S100A2
KIF22	2790.57	1.38019	0.0615326	22.4302	1.99862e-111	1.40672e-109	Up	KIF22
RP13-463N16.6	35.6473	5.79214	0.258349	22.4198	2.523e-111	1.7731e-109	Up	RP13-463N16.6
GADD45B	3400.64	-2.26181	0.100898	-22.4167	2.70227e-111	1.89621e-109	Down	GADD45B
FOXI3	143.371	6.48031	0.289184	22.4089	3.22048e-111	2.25643e-109	Up	FOXI3
ARNTL2	2711.35	2.8588	0.127623	22.4003	3.90513e-111	2.732e-109	Up	ARNTL2
MYADM	8382.41	-2.26954	0.10132	-22.3997	3.96635e-111	2.77064e-109	Down	MYADM
GABRA3	217.316	6.49755	0.290107	22.3971	4.20245e-111	2.93115e-109	Up	GABRA3
ARRB1	2000.42	-2.18454	0.0975738	-22.3886	5.08142e-111	3.53889e-109	Down	ARRB1
SIDT2	3021.54	-1.26788	0.0566421	-22.3841	5.62062e-111	3.90853e-109	Down	SIDT2
TYMSOS	50.712	2.75422	0.123072	22.3788	6.32554e-111	4.39213e-109	Up	TYMSOS
NECAB1	233.421	-3.09397	0.138285	-22.3738	7.07989e-111	4.90854e-109	Down	NECAB1
TPBG	2632.84	1.96215	0.0877177	22.3689	7.90724e-111	5.47396e-109	Up	TPBG
LIMCH1	5893.92	-2.54143	0.113649	-22.3621	9.19754e-111	6.3577e-109	Down	LIMCH1
KLK6	537.544	6.74053	0.301685	22.3429	1.41459e-110	9.76362e-109	Up	KLK6
RP11-598F7.3	43.2787	-3.77152	0.168894	-22.3307	1.85914e-110	1.28129e-108	Down	RP11-598F7.3
C1QTNF7	212.129	-3.31201	0.148618	-22.2853	5.12586e-110	3.5274e-108	Down	C1QTNF7
RAB26	156.637	3.124	0.140228	22.278	6.04303e-110	4.15238e-108	Up	RAB26
RHBDL1	216.355	2.94682	0.132315	22.2712	7.02922e-110	4.82288e-108	Up	RHBDL1
KIF26B	1900.54	2.47866	0.111352	22.2597	9.07809e-110	6.21943e-108	Up	KIF26B
DLX6-AS1	136.071	5.5854	0.25099	22.2535	1.04407e-109	7.14239e-108	Up	DLX6-AS1
PGLYRP4	179.044	4.69798	0.211122	22.2524	1.06864e-109	7.2997e-108	Up	PGLYRP4
MIR22HG	1130.61	-1.78143	0.0800746	-22.2471	1.20306e-109	8.20578e-108	Down	MIR22HG
HOXC11	140.757	7.4743	0.336128	22.2365	1.52452e-109	1.03831e-107	Up	HOXC11
GPR4	396.574	-1.84583	0.0830191	-22.2338	1.61859e-109	1.10076e-107	Down	GPR4
NKAIN1	69.4745	4.8012	0.215972	22.2307	1.73352e-109	1.17719e-107	Up	NKAIN1
CELSR3	652.043	2.77405	0.124798	22.2283	1.82764e-109	1.23929e-107	Up	CELSR3
SLC2A1-AS1	69.482	2.75983	0.124177	22.2251	1.96592e-109	1.33111e-107	Up	SLC2A1-AS1
CACNA2D2	3068.63	-3.81606	0.171743	-22.2196	2.22084e-109	1.50152e-107	Down	CACNA2D2
IL20RB	934.82	4.46142	0.20079	22.2193	2.23371e-109	1.50801e-107	Up	IL20RB
PPP1R15A	5576.51	-1.83856	0.0828156	-22.2006	3.38666e-109	2.28306e-107	Down	PPP1R15A
GAD1	211.652	3.98202	0.179474	22.1871	4.57351e-109	3.07868e-107	Up	GAD1
TMEM63C	485.836	3.70825	0.167184	22.1806	5.28358e-109	3.5515e-107	Up	TMEM63C
UCN2	58.9752	4.97469	0.224353	22.1734	6.19958e-109	4.16118e-107	Up	UCN2
PROM2	5161.12	2.85407	0.128776	22.163	7.81364e-109	5.23695e-107	Up	PROM2
PUS7	1418.7	1.48848	0.067168	22.1605	8.26505e-109	5.53149e-107	Up	PUS7
POC1A	497.192	1.66863	0.0753005	22.1596	8.42076e-109	5.62757e-107	Up	POC1A
SNHG1	2374.95	1.78126	0.0803846	22.1592	8.51164e-109	5.68011e-107	Up	SNHG1
FAM83B	370.278	4.57464	0.206499	22.1533	9.70021e-109	6.46397e-107	Up	FAM83B
OSCAR	671.03	-2.49069	0.112586	-22.1225	1.92043e-108	1.27789e-106	Down	OSCAR
MRPL3	5566.79	1.27348	0.0575667	22.1218	1.95104e-108	1.29639e-106	Up	MRPL3
RASL12	623.761	-2.02903	0.0917628	-22.1117	2.43712e-108	1.61706e-106	Down	RASL12
DMRTA2	176.793	5.64448	0.25529	22.11	2.53117e-108	1.67706e-106	Up	DMRTA2
CFL2	1407.94	-1.67417	0.0757749	-22.094	3.60937e-108	2.38801e-106	Down	CFL2
SIX4	938.857	2.08076	0.0942389	22.0796	4.96209e-108	3.2783e-106	Up	SIX4
Z83851.4	94.7304	1.84864	0.083734	22.0775	5.20261e-108	3.43232e-106	Up	Z83851.4
FGR	1338.64	-2.26111	0.102474	-22.0652	6.82358e-108	4.49531e-106	Down	FGR
SCUBE1	351.52	-3.73902	0.169467	-22.0635	7.09353e-108	4.66652e-106	Down	SCUBE1
SYT14	123.659	5.72765	0.259616	22.062	7.32078e-108	4.80918e-106	Up	SYT14
GPR116	7989.65	-2.88121	0.130675	-22.0486	9.85105e-108	6.4622e-106	Down	GPR116
DGCR5	291.405	3.33021	0.151056	22.0462	1.03939e-107	6.80866e-106	Up	DGCR5
SPDL1	635.151	1.40876	0.0639038	22.045	1.06726e-107	6.98136e-106	Up	SPDL1
NUP155	3273.8	1.53145	0.0694926	22.0376	1.25543e-107	8.20066e-106	Up	NUP155
SGOL2	619.496	1.82956	0.0830236	22.0366	1.28429e-107	8.37739e-106	Up	SGOL2
CALML3-AS1	100.71	4.25336	0.193232	22.0117	2.22613e-107	1.45005e-105	Up	CALML3-AS1
RP11-93K22.13	38.469	3.16329	0.143746	22.0061	2.51956e-107	1.63888e-105	Up	RP11-93K22.13
NLN	1850.53	1.37284	0.0624104	21.997	3.07917e-107	2.00008e-105	Up	NLN
KAL1	2321.65	-2.76981	0.125998	-21.983	4.18921e-107	2.7173e-105	Down	KAL1
SGMS2	2862.73	-2.22316	0.101154	-21.9779	4.68568e-107	3.03508e-105	Down	SGMS2
SCN7A	891.967	-3.51765	0.160108	-21.9705	5.52141e-107	3.57141e-105	Down	SCN7A
C1orf162	1050.32	-2.15655	0.0981859	-21.964	6.3666e-107	4.11236e-105	Down	C1orf162
PHACTR2	1948.79	-1.71428	0.0780593	-21.9612	6.76712e-107	4.36498e-105	Down	PHACTR2
RP11-434D9.1	29.8908	-3.29452	0.150017	-21.961	6.80253e-107	4.38172e-105	Down	RP11-434D9.1
SRRM3	358.716	2.76609	0.125956	21.9607	6.84819e-107	4.40501e-105	Up	SRRM3
RECK	608.307	-1.79079	0.0815519	-21.9589	7.1273e-107	4.57818e-105	Down	RECK
C14orf132	1163.45	-2.53945	0.115655	-21.9572	7.39757e-107	4.7452e-105	Down	C14orf132
KLF2	1214.11	-2.45494	0.11188	-21.9427	1.01793e-106	6.52055e-105	Down	KLF2
SNX25	1519.48	-1.81363	0.0826742	-21.9371	1.15056e-106	7.35995e-105	Down	SNX25
RP11-354P11.2	6.19712	-4.32211	0.197094	-21.9291	1.37005e-106	8.75191e-105	Down	RP11-354P11.2
RCC2	10580.1	1.27065	0.0579473	21.9276	1.41625e-106	9.03455e-105	Up	RCC2
ATP10B	575.766	4.12972	0.188361	21.9245	1.51627e-106	9.6593e-105	Up	ATP10B
C1QTNF6	1674.6	2.23086	0.101765	21.9216	1.61664e-106	1.02846e-104	Up	C1QTNF6
TRAP1	3234.35	1.23626	0.0564256	21.9095	2.10877e-106	1.33969e-104	Up	TRAP1
TMPO-AS1	163.998	1.93172	0.0881963	21.9024	2.46197e-106	1.56194e-104	Up	TMPO-AS1
HSD17B4	5477.2	-1.17417	0.0536144	-21.9003	2.58357e-106	1.63684e-104	Down	HSD17B4
PKNOX2	235.842	-2.69873	0.123257	-21.8951	2.89246e-106	1.83003e-104	Down	PKNOX2
MIR4653	17.0929	3.58006	0.163552	21.8894	3.27703e-106	2.07052e-104	Up	MIR4653
CD302	671.192	-2.19444	0.100273	-21.8846	3.64155e-106	2.2977e-104	Down	CD302
HN1	7532.1	1.67318	0.0764715	21.8798	4.04189e-106	2.54683e-104	Up	HN1
HIST1H2BD	874.262	2.36101	0.107918	21.8778	4.23127e-106	2.66254e-104	Up	HIST1H2BD
FBXO43	55.4854	2.65629	0.121573	21.8494	7.88395e-106	4.95427e-104	Up	FBXO43
RNU5B-4P	2.33096	-2.65087	0.121344	-21.846	8.49205e-106	5.32916e-104	Down	RNU5B-4P
DENND2A	473.691	-2.23438	0.10232	-21.8371	1.03131e-105	6.46319e-104	Down	DENND2A
C1orf106	1938.49	2.11945	0.0970588	21.8367	1.03891e-105	6.50202e-104	Up	C1orf106
HEG1	5294.16	-2.04839	0.0938096	-21.8356	1.06495e-105	6.65601e-104	Down	HEG1
NPSR1-AS1	20.5346	6.28319	0.287763	21.8346	1.08936e-105	6.79941e-104	Up	NPSR1-AS1
HSPB6	481.486	-3.04972	0.13974	-21.8242	1.36743e-105	8.52354e-104	Down	HSPB6
PSMG3	2125	1.59947	0.0732897	21.824	1.37458e-105	8.55658e-104	Up	PSMG3
CCNE2	306.891	2.14619	0.0983712	21.8172	1.59217e-105	9.89774e-104	Up	CCNE2
WDR75	2382.01	1.01195	0.0463833	21.8171	1.59754e-105	9.9178e-104	Up	WDR75
PRR19	107.939	2.26229	0.103695	21.8168	1.60607e-105	9.9574e-104	Up	PRR19
GDF10	238.243	-4.00784	0.183714	-21.8156	1.65069e-105	1.02204e-103	Down	GDF10
AGMAT	164.538	2.45519	0.11255	21.8142	1.69948e-105	1.05084e-103	Up	AGMAT
GPC2	145.057	3.33081	0.152732	21.8082	1.9416e-105	1.19895e-103	Up	GPC2
TNFRSF18	588.08	2.93883	0.134777	21.8051	2.07701e-105	1.28086e-103	Up	TNFRSF18
RP11-396C23.2	46.6221	2.59817	0.119174	21.8015	2.24697e-105	1.38383e-103	Up	RP11-396C23.2
NETO1	72.6097	4.60458	0.211231	21.7988	2.38259e-105	1.4654e-103	Up	NETO1
RAC3	789.699	2.53098	0.116158	21.7892	2.94028e-105	1.80601e-103	Up	RAC3
RP11-108L7.15	26.0855	2.48101	0.113881	21.7859	3.1571e-105	1.93662e-103	Up	RP11-108L7.15
CKMT1B	254.59	3.61141	0.165795	21.7824	3.40985e-105	2.08889e-103	Up	CKMT1B
SLC1A1	982.139	-2.84769	0.130778	-21.775	4.00546e-105	2.45052e-103	Down	SLC1A1
PVRL1	7513.85	2.38751	0.109677	21.7685	4.61652e-105	2.82064e-103	Up	PVRL1
SORBS1	1160.16	-2.1734	0.0998703	-21.7623	5.28858e-105	3.22701e-103	Down	SORBS1
ABI3BP	1854	-2.90664	0.133614	-21.7539	6.34286e-105	3.86522e-103	Down	ABI3BP
FAM131C	34.1389	4.42077	0.203522	21.7214	1.28832e-104	7.84045e-103	Up	FAM131C
POLR2H	3442.66	1.46351	0.0673849	21.7187	1.36631e-104	8.3042e-103	Up	POLR2H
GMNN	1139	1.69009	0.0778247	21.7166	1.4294e-104	8.67626e-103	Up	GMNN
AC109642.1	159.251	-2.94158	0.135625	-21.6892	2.5973e-104	1.57446e-102	Down	AC109642.1
TMEM182	414.906	1.5053	0.0694249	21.6825	3.00437e-104	1.81884e-102	Up	TMEM182
SPRR1B	1635.86	6.69274	0.308681	21.6817	3.0508e-104	1.84454e-102	Up	SPRR1B
FLI1	1180.39	-1.96392	0.0905903	-21.6791	3.22982e-104	1.95023e-102	Down	FLI1
SNHG4	164.044	2.40068	0.110744	21.6776	3.33481e-104	2.011e-102	Up	SNHG4
INTS8	2314.67	1.16066	0.0535876	21.6592	4.97819e-104	2.99811e-102	Up	INTS8
ESRP1	6335.17	1.35393	0.0625143	21.6579	5.11611e-104	3.07717e-102	Up	ESRP1
SESN1	1201.52	-1.53073	0.070714	-21.6468	6.51744e-104	3.91494e-102	Down	SESN1
FZD4	1502.63	-2.08346	0.096349	-21.6241	1.06669e-103	6.39917e-102	Down	FZD4
DES	914.806	-3.75456	0.173742	-21.61	1.44506e-103	8.65785e-102	Down	DES
LATS2	1381.1	-1.40427	0.064986	-21.6088	1.48551e-103	8.88867e-102	Down	LATS2
EGLN3	4161.91	3.21861	0.148959	21.6074	1.53184e-103	9.1541e-102	Up	EGLN3
HOXC10	357.826	6.34733	0.293774	21.6062	1.57186e-103	9.3811e-102	Up	HOXC10
MGME1	1363.88	1.2278	0.0568684	21.5902	2.21836e-103	1.32225e-101	Up	MGME1
HLA-E	45907.6	-1.53709	0.0712079	-21.5859	2.43665e-103	1.4505e-101	Down	HLA-E
B4GALT2	3379.47	1.2931	0.059932	21.5761	3.01099e-103	1.79009e-101	Up	B4GALT2
RFWD3	2406.44	1.17309	0.0544088	21.5607	4.19884e-103	2.49309e-101	Up	RFWD3
CCDC34	788.103	1.86597	0.0865563	21.5579	4.46685e-103	2.64883e-101	Up	CCDC34
RHBDL2	467.753	2.47869	0.114992	21.5553	4.72102e-103	2.79597e-101	Up	RHBDL2
MS4A7	1981.96	-2.43463	0.11304	-21.5379	6.88071e-103	4.06981e-101	Down	MS4A7
CD52	2454.9	-2.66139	0.123597	-21.5328	7.67693e-103	4.53497e-101	Down	CD52
FOXE1	710.818	5.45944	0.253542	21.5327	7.69707e-103	4.54107e-101	Up	FOXE1
MSTO1	740.566	1.32287	0.0614574	21.525	9.07608e-103	5.34784e-101	Up	MSTO1
PADI3	561.882	7.39672	0.343693	21.5213	9.84023e-103	5.79073e-101	Up	PADI3
CFD	1404.29	-2.63552	0.122554	-21.505	1.39895e-102	8.222e-101	Down	CFD
KLF9	2966.37	-1.93021	0.0897858	-21.4979	1.62794e-102	9.55574e-101	Down	KLF9
PTRF	13490	-1.90631	0.0887047	-21.4905	1.91162e-102	1.12067e-100	Down	PTRF
KISS1R	49.4515	4.48717	0.208849	21.4853	2.13856e-102	1.25213e-100	Up	KISS1R
SUSD2	7947.67	-3.71321	0.172854	-21.4817	2.30849e-102	1.34991e-100	Down	SUSD2
SECISBP2L	3601.24	-1.82057	0.0847685	-21.477	2.55581e-102	1.49265e-100	Down	SECISBP2L
HIST1H2BH	71.9944	4.67796	0.217825	21.4758	2.6224e-102	1.52961e-100	Up	HIST1H2BH
RP11-677M14.3	45.6784	-2.45519	0.114338	-21.473	2.78231e-102	1.62085e-100	Down	RP11-677M14.3
MRC1	4935.61	-3.08409	0.143667	-21.4669	3.1736e-102	1.84647e-100	Down	MRC1
MARC2	836.226	-1.75887	0.0819413	-21.4651	3.30357e-102	1.91968e-100	Down	MARC2
AFAP1L1	767.397	-1.84884	0.0861386	-21.4636	3.41064e-102	1.97941e-100	Down	AFAP1L1
DAPK2	1023.22	-2.24734	0.104706	-21.4633	3.43141e-102	1.98897e-100	Down	DAPK2
CD300C	201.35	-2.38135	0.110997	-21.4541	4.17904e-102	2.4193e-100	Down	CD300C
CFP	217.378	-2.41873	0.112767	-21.4489	4.67244e-102	2.70156e-100	Down	CFP
HOXC-AS2	37.0745	5.45288	0.254237	21.448	4.77044e-102	2.75478e-100	Up	HOXC-AS2
PLEK2	1056.41	2.88389	0.13446	21.4479	4.7782e-102	2.75583e-100	Up	PLEK2
RP11-378A13.1	105.749	-1.69121	0.0788614	-21.4454	5.04409e-102	2.90556e-100	Down	RP11-378A13.1
SNX1	5792.19	-0.82965	0.0386976	-21.4393	5.74559e-102	3.30553e-100	Down	SNX1
RHBG	39.4677	4.32976	0.202042	21.43	7.01402e-102	4.03028e-100	Up	RHBG
OCIAD2	4083.15	1.78866	0.0834829	21.4255	7.73456e-102	4.43879e-100	Up	OCIAD2
OGFRP1	47.3424	1.92721	0.0899797	21.4183	9.02154e-102	5.17097e-100	Up	OGFRP1
TNFSF13	915.343	-1.72124	0.0803835	-21.4128	1.01471e-101	5.80893e-100	Down	TNFSF13
LRRN3	146.466	-3.29916	0.154078	-21.4122	1.02853e-101	5.8808e-100	Down	LRRN3
LAMP3	7902.75	-2.82271	0.131921	-21.3969	1.42675e-101	8.1476e-100	Down	LAMP3
PDE2A	345.655	-2.24142	0.104842	-21.3791	2.09083e-101	1.19252e-99	Down	PDE2A
RP11-8L2.1	37.4231	6.99594	0.327332	21.3726	2.4036e-101	1.36922e-99	Up	RP11-8L2.1
RBBP8NL	263.718	2.28103	0.106735	21.371	2.48518e-101	1.41396e-99	Up	RBBP8NL
SLC6A8	5523.32	2.6752	0.125187	21.3696	2.56334e-101	1.45664e-99	Up	SLC6A8
SHROOM4	1190.06	-2.34092	0.109583	-21.362	3.01775e-101	1.71276e-99	Down	SHROOM4
SLC19A3	267	-3.17281	0.148603	-21.3509	3.82111e-101	2.16606e-99	Down	SLC19A3
NPSR1	29.9493	6.41294	0.300367	21.3504	3.86965e-101	2.19089e-99	Up	NPSR1
PHKA1	1118.6	1.52723	0.071544	21.3468	4.17647e-101	2.36172e-99	Up	PHKA1
CLEC4M	17.5091	-4.49066	0.210486	-21.3348	5.39986e-101	3.0498e-99	Down	CLEC4M
CBX2	1281.7	2.86393	0.134244	21.3338	5.51772e-101	3.11257e-99	Up	CBX2
LINC00702	80.0319	-2.6825	0.125796	-21.3242	6.77216e-101	3.81556e-99	Down	LINC00702
IL36G	142.424	5.49928	0.258114	21.3056	1.00729e-100	5.66835e-99	Up	IL36G
SCN8A	253.599	2.88364	0.13536	21.3035	1.05459e-100	5.92731e-99	Up	SCN8A
SP8	101.951	6.83849	0.321026	21.302	1.08872e-100	6.11175e-99	Up	SP8
PNCK	288.393	4.11988	0.193409	21.3014	1.1026e-100	6.18218e-99	Up	PNCK
KIF17	128.026	-2.08719	0.098026	-21.2922	1.34126e-100	7.51125e-99	Down	KIF17
ACOXL	226.6	-2.89824	0.136141	-21.2886	1.44744e-100	8.09603e-99	Down	ACOXL
MIR497HG	41.9998	-1.73794	0.0816806	-21.2773	1.84305e-100	1.02964e-98	Down	MIR497HG
ARHGEF19	2174.51	1.85397	0.0871446	21.2746	1.95031e-100	1.08825e-98	Up	ARHGEF19
ACKR4	77.7772	-2.70336	0.127071	-21.2744	1.96029e-100	1.0925e-98	Down	ACKR4
UBL3	3193.06	-1.44139	0.0677549	-21.2737	1.9913e-100	1.10845e-98	Down	UBL3
ZNF366	106.597	-2.32577	0.10936	-21.267	2.29517e-100	1.27607e-98	Down	ZNF366
ANKRD22	844.178	2.62063	0.123239	21.2647	2.41078e-100	1.33873e-98	Up	ANKRD22
TAS2R2P	9.03321	5.47852	0.257678	21.2611	2.60341e-100	1.44397e-98	Up	TAS2R2P
JDP2	1577.66	-1.57007	0.0738955	-21.2472	3.50293e-100	1.94057e-98	Down	JDP2
RNASEH2A	1477.45	1.69915	0.0800227	21.2333	4.70183e-100	2.60162e-98	Up	RNASEH2A
C5AR1	1637.17	-2.18727	0.10302	-21.2316	4.87713e-100	2.6954e-98	Down	C5AR1
ERO1L	11275.7	2.00568	0.0944941	21.2255	5.55453e-100	3.06611e-98	Up	ERO1L
AC006273.4	10.6176	-2.71547	0.127975	-21.2188	6.41005e-100	3.53415e-98	Down	AC006273.4
KIAA1324L	1270.22	-2.01527	0.095034	-21.2058	8.44185e-100	4.64884e-98	Down	KIAA1324L
CTB-193M12.5	459.618	1.74673	0.082374	21.2049	8.61139e-100	4.73657e-98	Up	CTB-193M12.5
RP11-12G12.7	339.454	1.98126	0.0934455	21.2023	9.08592e-100	4.99165e-98	Up	RP11-12G12.7
BRIX1	2659.43	1.46529	0.0691198	21.1993	9.69937e-100	5.32236e-98	Up	BRIX1
MARVELD3	989.562	1.60584	0.0757563	21.1975	1.00725e-99	5.52056e-98	Up	MARVELD3
TIMM8A	454.719	1.37302	0.0647817	21.1946	1.07025e-99	5.85893e-98	Up	TIMM8A
TNFSF12	1189.62	-1.58279	0.0747302	-21.1801	1.45797e-99	7.97199e-98	Down	TNFSF12
RCOR2	342.361	3.21664	0.151891	21.1773	1.54532e-99	8.43965e-98	Up	RCOR2
HSPD1	18240.3	1.41668	0.0669287	21.1669	1.92739e-99	1.0514e-97	Up	HSPD1
MCM7	7873.17	1.62814	0.0769474	21.1592	2.27095e-99	1.23735e-97	Up	MCM7
FERMT2	2315.75	-1.69458	0.0800881	-21.1589	2.28529e-99	1.2437e-97	Down	FERMT2
SLC15A1	200.595	4.26901	0.201775	21.1573	2.36183e-99	1.28385e-97	Up	SLC15A1
LHX5	48.5249	6.92082	0.327147	21.1551	2.47654e-99	1.34462e-97	Up	LHX5
CCT5	14530.8	1.50117	0.0709862	21.1473	2.91945e-99	1.58324e-97	Up	CCT5
TFB2M	1209.37	1.23993	0.058707	21.1207	5.12938e-99	2.77844e-97	Up	TFB2M
CYBRD1	7313.88	-2.09419	0.0992124	-21.1081	6.69636e-99	3.62299e-97	Down	CYBRD1
BZW2	5146.41	1.38768	0.0657644	21.1008	7.81362e-99	4.22255e-97	Up	BZW2
SEPT4	499.481	-1.78508	0.084624	-21.0943	8.97103e-99	4.84237e-97	Down	SEPT4
SASS6	425.761	1.43278	0.0680083	21.0678	1.57178e-98	8.47424e-97	Up	SASS6
LINC01352	10.9982	-2.53207	0.120257	-21.0555	2.0381e-98	1.09756e-96	Down	LINC01352
QKI	5814.28	-1.29482	0.0615029	-21.0531	2.14344e-98	1.15295e-96	Down	QKI
CD97	5440.07	-1.8951	0.0900243	-21.0509	2.24215e-98	1.20465e-96	Down	CD97
MMRN1	544.729	-2.91766	0.13864	-21.0449	2.54556e-98	1.36608e-96	Down	MMRN1
TBRG4	3640.22	1.25862	0.0598143	21.0421	2.69926e-98	1.44688e-96	Up	TBRG4
COCH	487.683	3.85049	0.183043	21.0361	3.06894e-98	1.64314e-96	Up	COCH
WISP2	642.373	-2.79039	0.132802	-21.0117	5.13007e-98	2.74352e-96	Down	WISP2
CSTF2	1227.92	1.2295	0.0585192	21.0102	5.29414e-98	2.828e-96	Up	CSTF2
UTRN	5615.76	-1.72322	0.0820322	-21.0067	5.69813e-98	3.04029e-96	Down	UTRN
SYNC	132.891	-1.96113	0.0936265	-20.9463	2.02655e-97	1.08004e-95	Down	SYNC
FPR2	261.184	-3.27171	0.1562	-20.9457	2.05471e-97	1.09379e-95	Down	FPR2
FER1L4	743.714	3.26288	0.155821	20.9399	2.31783e-97	1.23244e-95	Up	FER1L4
GAREML	579.318	2.2253	0.106311	20.9321	2.73471e-97	1.45244e-95	Up	GAREML
JUND	6917.15	-1.59741	0.0763154	-20.9317	2.75774e-97	1.46299e-95	Down	JUND
ADH1B	3584.27	-4.29786	0.205363	-20.9281	2.9701e-97	1.57385e-95	Down	ADH1B
INCENP	1470.75	1.50024	0.0716889	20.9271	3.03546e-97	1.60665e-95	Up	INCENP
MAGEA3	676.591	8.92417	0.426458	20.9262	3.08938e-97	1.63331e-95	Up	MAGEA3
OVOL1	441.983	2.80866	0.134234	20.9237	3.26051e-97	1.72183e-95	Up	OVOL1
RAPGEF2	1865.92	-1.3414	0.0641102	-20.9233	3.2879e-97	1.73431e-95	Down	RAPGEF2
LTA4H	9149.7	-1.33536	0.0638277	-20.9213	3.42602e-97	1.80511e-95	Down	LTA4H
HSF2BP	50.3583	2.27167	0.108604	20.9169	3.75541e-97	1.97641e-95	Up	HSF2BP
NXPH3	164.04	-2.60479	0.124541	-20.9151	3.90109e-97	2.05075e-95	Down	NXPH3
BARX2	626.167	3.95121	0.188957	20.9106	4.2858e-97	2.25044e-95	Up	BARX2
CD83	1673.62	-1.92672	0.0922272	-20.891	6.46895e-97	3.39294e-95	Down	CD83
FBLN5	2525.75	-2.40594	0.115191	-20.8865	7.10291e-97	3.72124e-95	Down	FBLN5
RP11-429J17.7	48.6124	2.54544	0.12189	20.8831	7.62207e-97	3.98871e-95	Up	RP11-429J17.7
RP11-295M18.6	6.2926	-2.62767	0.125854	-20.8787	8.36587e-97	4.37301e-95	Down	RP11-295M18.6
C10orf67	43.4995	-3.75763	0.180072	-20.8673	1.06103e-96	5.53997e-95	Down	C10orf67
PDK4	2466.14	-3.20403	0.153549	-20.8665	1.07937e-96	5.62935e-95	Down	PDK4
SNRPA1	1803.94	1.15954	0.0555884	20.8594	1.2515e-96	6.51978e-95	Up	SNRPA1
GIMAP7	693.059	-2.14119	0.10265	-20.859	1.26229e-96	6.56856e-95	Down	GIMAP7
ADRB1	286.238	-3.3797	0.162155	-20.8424	1.78494e-96	9.27788e-95	Down	ADRB1
HN1L	8126.74	1.1395	0.0546847	20.8376	1.97534e-96	1.0256e-94	Up	HN1L
CENPO	785.576	1.32503	0.0636105	20.8303	2.29972e-96	1.19269e-94	Up	CENPO
RSPO1	66.5874	-3.62142	0.173939	-20.8201	2.84695e-96	1.47484e-94	Down	RSPO1
FAM72D	39.9036	2.63566	0.126607	20.8176	2.99636e-96	1.55051e-94	Up	FAM72D
KIF18A	472.531	1.77661	0.0853447	20.8169	3.0427e-96	1.57273e-94	Up	KIF18A
NKPD1	40.9376	3.30094	0.158576	20.8162	3.08777e-96	1.59425e-94	Up	NKPD1
TBX4	560.437	-2.68468	0.129	-20.8115	3.40852e-96	1.75789e-94	Down	TBX4
CNTN6	129.646	-4.3283	0.208018	-20.8073	3.71725e-96	1.91498e-94	Down	CNTN6
LINC00891	12.6012	-2.95949	0.142308	-20.7963	4.67196e-96	2.40414e-94	Down	LINC00891
GRIA1	174.974	-4.23164	0.203505	-20.7938	4.92426e-96	2.53116e-94	Down	GRIA1
PGM5	459.488	-2.82837	0.136085	-20.7838	6.07148e-96	3.11739e-94	Down	PGM5
RP4-758J18.13	132.601	1.82042	0.0876008	20.7809	6.44995e-96	3.30805e-94	Up	RP4-758J18.13
PREX2	444.161	-2.61503	0.125924	-20.7667	8.66362e-96	4.43847e-94	Down	PREX2
H2AFX	2634.05	1.60443	0.0772898	20.7586	1.02471e-95	5.2439e-94	Up	H2AFX
HIST1H2AI	40.6293	3.97552	0.191534	20.7562	1.07676e-95	5.50418e-94	Up	HIST1H2AI
LINC00656	7.89153	-3.38954	0.16349	-20.7323	1.77086e-95	9.0423e-94	Down	LINC00656
FAM167B	219.947	-1.62545	0.0784265	-20.7257	2.03015e-95	1.03549e-93	Down	FAM167B
ARHGAP44	999.426	-2.32855	0.11237	-20.7222	2.18375e-95	1.11261e-93	Down	ARHGAP44
SPTSSB	361.889	4.81253	0.232378	20.7099	2.81946e-95	1.43492e-93	Up	SPTSSB
CCL23	69.2671	-3.13767	0.151508	-20.7096	2.83698e-95	1.44225e-93	Down	CCL23
RP11-435O5.2	80.8268	1.80298	0.0870658	20.7083	2.9162e-95	1.4809e-93	Up	RP11-435O5.2
TMEM171	114.324	3.2523	0.157061	20.7072	2.98267e-95	1.513e-93	Up	TMEM171
RP11-89K21.1	68.8856	6.89715	0.333137	20.7036	3.21119e-95	1.62713e-93	Up	RP11-89K21.1
MARCO	3970.84	-3.53351	0.170678	-20.7028	3.26595e-95	1.65307e-93	Down	MARCO
RP3-425C14.4	352.162	-1.6447	0.0794988	-20.6883	4.41385e-95	2.23164e-93	Down	RP3-425C14.4
ZBTB4	5367.56	-1.13766	0.054996	-20.6863	4.60433e-95	2.32541e-93	Down	ZBTB4
KCTD10	3878	-0.760011	0.0367519	-20.6795	5.30073e-95	2.67421e-93	Down	KCTD10
EMR3	62.4864	-2.99848	0.145005	-20.6784	5.41893e-95	2.73087e-93	Down	EMR3
GEN1	962.328	1.50089	0.0726233	20.6668	6.89371e-95	3.47031e-93	Up	GEN1
LINC00634	16.3414	4.49938	0.217777	20.6604	7.86367e-95	3.95429e-93	Up	LINC00634
SELP	494.458	-2.58048	0.124909	-20.6588	8.13814e-95	4.08787e-93	Down	SELP
MSR1	3649.58	-2.61436	0.126558	-20.6574	8.37998e-95	4.20479e-93	Down	MSR1
SVEP1	1479.11	-2.42229	0.117288	-20.6526	9.25343e-95	4.63803e-93	Down	SVEP1
CBX8	592.997	1.36307	0.0660009	20.6523	9.3035e-95	4.65809e-93	Up	CBX8
XPO5	3549.96	1.19233	0.0577436	20.6487	1.00181e-94	5.01046e-93	Up	XPO5
RASIP1	768.62	-2.23534	0.10826	-20.6479	1.01898e-94	5.09083e-93	Down	RASIP1
ABCB6	576.456	2.22104	0.107576	20.6462	1.05592e-94	5.26971e-93	Up	ABCB6
SLC25A39	9203.08	1.25991	0.0610365	20.6418	1.15596e-94	5.76278e-93	Up	SLC25A39
GCOM1	28.7092	-2.92853	0.141885	-20.6402	1.19564e-94	5.95417e-93	Down	GCOM1
SLIT3	2121.58	-2.79378	0.135367	-20.6386	1.23522e-94	6.14467e-93	Down	SLIT3
ATIC	4583.25	1.1198	0.0542627	20.6366	1.2879e-94	6.39982e-93	Up	ATIC
ALOX5	2635.13	-2.29123	0.111063	-20.6301	1.47292e-94	7.31141e-93	Down	ALOX5
C10orf54	3020.8	-1.63992	0.0794939	-20.6295	1.49223e-94	7.39933e-93	Down	C10orf54
RP11-1008C21.2	52.7151	-1.51031	0.0732362	-20.6225	1.72544e-94	8.54653e-93	Down	RP11-1008C21.2
MMP3	260.994	4.50949	0.218746	20.6151	2.00769e-94	9.93397e-93	Up	MMP3
FIG4	1030.57	-1.03912	0.0504117	-20.6128	2.10788e-94	1.04186e-92	Down	FIG4
BRI3BP	1845.3	1.40256	0.0680865	20.5997	2.75952e-94	1.36249e-92	Up	BRI3BP
BTNL9	626.141	-3.37506	0.163848	-20.5987	2.81653e-94	1.38916e-92	Down	BTNL9
TMEM69	1467.53	0.981343	0.0476418	20.5984	2.83837e-94	1.39844e-92	Up	TMEM69
LINC01197	34.6686	-2.3015	0.111752	-20.5947	3.06175e-94	1.5069e-92	Down	LINC01197
IL1RAPL2	28.3403	5.76549	0.279978	20.5927	3.19351e-94	1.57008e-92	Up	IL1RAPL2
PSMD10P2	21.5497	5.3086	0.257826	20.5899	3.3818e-94	1.66088e-92	Up	PSMD10P2
MFNG	836.981	-1.82292	0.0885457	-20.5873	3.56396e-94	1.74849e-92	Down	MFNG
RETN	135.513	-3.93815	0.19135	-20.5809	4.07137e-94	1.99531e-92	Down	RETN
C1QTNF2	79.2455	-2.17509	0.105722	-20.5737	4.72414e-94	2.31278e-92	Down	C1QTNF2
HOXC13-AS	40.3938	7.09172	0.344701	20.5735	4.74116e-94	2.31866e-92	Up	HOXC13-AS
SNX2	3305.36	-0.897978	0.0436575	-20.5687	5.23253e-94	2.55627e-92	Down	SNX2
CKMT1A	193.183	3.39543	0.165078	20.5686	5.24646e-94	2.56037e-92	Up	CKMT1A
FGFR4	952.301	-2.80707	0.136547	-20.5575	6.59142e-94	3.21335e-92	Down	FGFR4
CKAP2	1736.86	1.50448	0.0731889	20.5561	6.78663e-94	3.30504e-92	Up	CKAP2
EPT1	3653.34	1.58148	0.0769397	20.5548	6.96887e-94	3.39022e-92	Up	EPT1
COX7A1	292.639	-2.03859	0.0992124	-20.5478	8.05931e-94	3.91284e-92	Down	COX7A1
LINC01314	103.917	-3.67937	0.179064	-20.5478	8.06004e-94	3.91284e-92	Down	LINC01314
ALOX5AP	2207.23	-2.43408	0.118471	-20.5458	8.39987e-94	4.07354e-92	Down	ALOX5AP
SYNPO	6832.31	-1.87743	0.0914285	-20.5344	1.06104e-93	5.14016e-92	Down	SYNPO
HOXB13	199.089	7.10236	0.345926	20.5314	1.12764e-93	5.45711e-92	Up	HOXB13
PTPRM	2457.54	-1.9367	0.0943454	-20.5277	1.21778e-93	5.88717e-92	Down	PTPRM
HPCAL1	3557.78	-1.42884	0.0696738	-20.5075	1.84508e-93	8.91046e-92	Down	HPCAL1
MTFR2	260.9	1.96274	0.0957133	20.5064	1.88658e-93	9.1014e-92	Up	MTFR2
DOK2	901.675	-2.1572	0.105212	-20.5033	2.0105e-93	9.6891e-92	Down	DOK2
GYPC	1101.17	-1.97269	0.0962189	-20.5022	2.05965e-93	9.91564e-92	Down	GYPC
LINC01559	132.638	6.33732	0.309237	20.4934	2.464e-93	1.185e-91	Up	LINC01559
LINC01290	13.7367	-2.24927	0.109778	-20.4892	2.68972e-93	1.29221e-91	Down	LINC01290
PCNA	5669.01	1.44787	0.0706743	20.4866	2.83729e-93	1.36169e-91	Up	PCNA
LINC01234	128.294	6.57819	0.321195	20.4804	3.22333e-93	1.54536e-91	Up	LINC01234
CCDC141	123.809	-3.4007	0.166091	-20.4749	3.60155e-93	1.72491e-91	Down	CCDC141
AGTPBP1	1036.48	-1.18904	0.0580762	-20.4738	3.68588e-93	1.76347e-91	Down	AGTPBP1
CTA-212A2.1	21.2216	-2.27932	0.111341	-20.4715	3.8624e-93	1.84602e-91	Down	CTA-212A2.1
RP11-161I6.2	38.5989	4.83192	0.236071	20.4681	4.14628e-93	1.97966e-91	Up	RP11-161I6.2
FLT4	974.914	-1.88688	0.0922032	-20.4643	4.47821e-93	2.13593e-91	Down	FLT4
RFX2	864.719	-1.80278	0.0880981	-20.4634	4.56611e-93	2.17562e-91	Down	RFX2
C12orf49	4419.38	-1.30194	0.0636412	-20.4575	5.1495e-93	2.45106e-91	Down	C12orf49
USH1G	77.2857	5.08485	0.248571	20.4563	5.27566e-93	2.50854e-91	Up	USH1G
LYPD1	238.846	3.51572	0.171949	20.4463	6.4844e-93	3.08012e-91	Up	LYPD1
PCMTD1P3	12.0178	4.91739	0.240621	20.4363	7.96032e-93	3.77732e-91	Up	PCMTD1P3
SFXN4	1225.55	1.30825	0.0640626	20.4215	1.07807e-92	5.11043e-91	Up	SFXN4
TRPM8	122.449	4.57483	0.224077	20.4163	1.19763e-92	5.67137e-91	Up	TRPM8
MVB12B	1254.59	-1.7108	0.0838395	-20.4057	1.48963e-92	7.04693e-91	Down	MVB12B
SCN4B	495.964	-2.66573	0.130639	-20.4053	1.49979e-92	7.08774e-91	Down	SCN4B
ZIC5	71.4019	6.43216	0.315436	20.3913	1.99582e-92	9.42225e-91	Up	ZIC5
ZC3HAV1L	317.46	1.71915	0.0843249	20.3872	2.17107e-92	1.02392e-90	Up	ZC3HAV1L
RP11-88I21.2	18.9262	-5.57653	0.273553	-20.3856	2.24654e-92	1.05843e-90	Down	RP11-88I21.2
KIAA0907	2755.23	1.46119	0.0716843	20.3837	2.33524e-92	1.09911e-90	Up	KIAA0907
OLR1	2187.3	-2.91857	0.143207	-20.38	2.51706e-92	1.18348e-90	Down	OLR1
GNG11	1767.41	-2.4421	0.119925	-20.3636	3.5172e-92	1.65205e-90	Down	GNG11
ADAM12	1766.66	2.82094	0.138549	20.3606	3.73755e-92	1.75377e-90	Up	ADAM12
ARC	118.521	-3.30633	0.162433	-20.355	4.19438e-92	1.96614e-90	Down	ARC
ST8SIA6	98.6877	-3.12466	0.153535	-20.3514	4.5117e-92	2.11275e-90	Down	ST8SIA6
HEATR1	2743.21	1.14833	0.0564315	20.3492	4.72143e-92	2.20872e-90	Up	HEATR1
C6orf183	145.629	3.19215	0.156894	20.3459	5.04572e-92	2.35805e-90	Up	C6orf183
RP11-624L4.1	84.7509	2.99686	0.147369	20.3357	6.21451e-92	2.90134e-90	Up	RP11-624L4.1
PDCD2L	450.563	1.57097	0.0772575	20.3342	6.40171e-92	2.98573e-90	Up	PDCD2L
RP11-100L22.1	3.38361	-3.51832	0.173225	-20.3107	1.03432e-91	4.81916e-90	Down	RP11-100L22.1
DTYMK	1726.84	1.44418	0.0711512	20.2973	1.35784e-91	6.32018e-90	Up	DTYMK
RP11-776H12.1	68.0956	5.14518	0.253614	20.2874	1.65984e-91	7.7181e-90	Up	RP11-776H12.1
LTBP4	7433.78	-2.0716	0.102156	-20.2788	1.9802e-91	9.19851e-90	Down	LTBP4
PRSS3	199.042	5.15867	0.254399	20.2778	2.01809e-91	9.3651e-90	Up	PRSS3
GPR133	1312.29	-2.97759	0.146882	-20.2719	2.27518e-91	1.05476e-89	Down	GPR133
KREMEN2	219.381	3.7487	0.184934	20.2705	2.3434e-91	1.0853e-89	Up	KREMEN2
KIF1A	1687.14	5.76221	0.284295	20.2684	2.44469e-91	1.13108e-89	Up	KIF1A
SPAG4	626.151	2.24088	0.110567	20.2672	2.50609e-91	1.15833e-89	Up	SPAG4
A2ML1	679.638	5.25162	0.259243	20.2575	3.04911e-91	1.40791e-89	Up	A2ML1
KAT2B	1092.66	-1.44219	0.0712266	-20.2479	3.70837e-91	1.71062e-89	Down	KAT2B
DSG3	1274.04	5.82583	0.287727	20.2478	3.71579e-91	1.71233e-89	Up	DSG3
ARHGAP18	2298.77	-1.57498	0.0777933	-20.2457	3.87282e-91	1.78292e-89	Down	ARHGAP18
VSIG4	3068.92	-2.73006	0.134904	-20.2371	4.61906e-91	2.12436e-89	Down	VSIG4
CNFN	285.114	3.37617	0.166855	20.2341	4.90262e-91	2.25253e-89	Up	CNFN
ST6GALNAC5	439.534	-2.31264	0.114338	-20.2264	5.73406e-91	2.63193e-89	Down	ST6GALNAC5
RP3-512B11.3	111.813	2.56243	0.126713	20.2223	6.22651e-91	2.85513e-89	Up	RP3-512B11.3
GUCY1A2	723.446	-2.41663	0.119514	-20.2205	6.4592e-91	2.9589e-89	Down	GUCY1A2
SIGLEC11	61.4934	-2.82188	0.139562	-20.2196	6.582e-91	3.0092e-89	Down	SIGLEC11
PTCRA	28.6469	-2.64766	0.130945	-20.2196	6.58164e-91	3.0092e-89	Down	PTCRA
DNAJC9	980.27	1.07898	0.0533733	20.2158	7.11325e-91	3.24887e-89	Up	DNAJC9
CTSV	907.868	3.08454	0.152637	20.2084	8.26612e-91	3.77171e-89	Up	CTSV
ARHGEF26	1437.27	-2.32654	0.115147	-20.2049	8.86342e-91	4.04027e-89	Down	ARHGEF26
APCDD1L	153.165	4.17076	0.206453	20.202	9.41043e-91	4.2854e-89	Up	APCDD1L
MAMDC2	686.93	-3.27631	0.162207	-20.1984	1.0118e-90	4.60307e-89	Down	MAMDC2
ICAM2	558.857	-1.91412	0.0947924	-20.1928	1.1335e-90	5.1517e-89	Down	ICAM2
ARSH	17.9372	4.87516	0.241554	20.1825	1.39542e-90	6.3359e-89	Up	ARSH
RP11-796E10.1	17.4604	5.17922	0.25662	20.1824	1.3973e-90	6.33823e-89	Up	RP11-796E10.1
PFKP	7916.56	1.92321	0.0953231	20.1757	1.59966e-90	7.24901e-89	Up	PFKP
INMT-FAM188B	5.27545	-3.93236	0.194927	-20.1735	1.67421e-90	7.57946e-89	Down	INMT-FAM188B
FAM124B	88.0794	-2.07945	0.103082	-20.1728	1.69825e-90	7.68078e-89	Down	FAM124B
CST4	29.3743	6.6066	0.327521	20.1716	1.7408e-90	7.86555e-89	Up	CST4
C11orf80	1053.44	1.3292	0.0659126	20.1661	1.94416e-90	8.7758e-89	Up	C11orf80
RP13-1016M1.2	8.41067	-2.44485	0.121348	-20.1474	2.83501e-90	1.27846e-88	Down	RP13-1016M1.2
NGEF	484.966	2.98122	0.148015	20.1413	3.20624e-90	1.44446e-88	Up	NGEF
FRY	1495.02	-1.99143	0.0988749	-20.1409	3.23086e-90	1.45414e-88	Down	FRY
CCAT1	176.56	6.39233	0.317517	20.1322	3.85312e-90	1.73252e-88	Up	CCAT1
AK1	745.253	-1.89704	0.094238	-20.1303	4.00652e-90	1.79975e-88	Down	AK1
RP11-540A21.2	45.7882	2.31577	0.115042	20.1298	4.04442e-90	1.81501e-88	Up	RP11-540A21.2
DIEXF	1714.37	1.0243	0.0508888	20.1281	4.18845e-90	1.87783e-88	Up	DIEXF
R3HDM1	1905.34	1.00715	0.050047	20.124	4.54767e-90	2.03691e-88	Up	R3HDM1
OR7E47P	158.958	-2.53942	0.126241	-20.1157	5.38124e-90	2.40793e-88	Down	OR7E47P
ELTD1	847.391	-1.69948	0.0844909	-20.1144	5.51862e-90	2.46703e-88	Down	ELTD1
RP11-169F17.1	264.661	6.91781	0.344022	20.1086	6.20025e-90	2.76907e-88	Up	RP11-169F17.1
SGPL1	5788.69	1.04027	0.0517347	20.1077	6.31763e-90	2.81877e-88	Up	SGPL1
RP11-295G20.2	433.025	2.75066	0.136831	20.1027	6.9951e-90	3.11804e-88	Up	RP11-295G20.2
AKR1C2	19899.9	5.01241	0.249383	20.0993	7.48674e-90	3.33398e-88	Up	AKR1C2
LMOD1	946.999	-2.27285	0.113097	-20.0965	7.91949e-90	3.5233e-88	Down	LMOD1
APOBEC3B	658.557	2.72574	0.135646	20.0944	8.25413e-90	3.66865e-88	Up	APOBEC3B
HSPE1	4927.63	1.44856	0.0721008	20.0908	8.88149e-90	3.94371e-88	Up	HSPE1
SACM1L	2318.06	-0.891254	0.0443643	-20.0894	9.1269e-90	4.04879e-88	Down	SACM1L
HIST1H2BG	114.879	3.63351	0.18093	20.0825	1.05077e-89	4.65686e-88	Up	HIST1H2BG
SLC9A3R2	4195.85	-1.7369	0.0865051	-20.0786	1.13503e-89	5.02549e-88	Down	SLC9A3R2
VIL1	506.223	5.71321	0.28471	20.0668	1.44072e-89	6.37286e-88	Up	VIL1
STARD9	522.483	-2.11528	0.105435	-20.0624	1.57446e-89	6.95781e-88	Down	STARD9
LDLR	7687.55	-1.93494	0.0964689	-20.0577	1.72877e-89	7.63247e-88	Down	LDLR
CXCL2	2271.92	-3.19089	0.159103	-20.0554	1.80931e-89	7.98042e-88	Down	CXCL2
RP11-264B14.1	4.79717	-3.2068	0.159911	-20.0536	1.87718e-89	8.27192e-88	Down	RP11-264B14.1
CNTD2	125.26	3.80766	0.189876	20.0534	1.88326e-89	8.29082e-88	Up	CNTD2
ACADL	260.478	-3.27154	0.16316	-20.0511	1.97322e-89	8.67862e-88	Down	ACADL
MYH10	6014.11	-1.74849	0.0872235	-20.0461	2.18258e-89	9.59029e-88	Down	MYH10
MAGEA6	568.063	8.95263	0.446605	20.046	2.18904e-89	9.60959e-88	Up	MAGEA6
SNX22	341.829	-1.92598	0.0960991	-20.0416	2.39106e-89	1.04865e-87	Down	SNX22
DUS4L	510.655	1.22563	0.0611594	20.0399	2.47438e-89	1.08416e-87	Up	DUS4L
SNRPE	2679.25	1.22716	0.0612368	20.0395	2.49124e-89	1.09052e-87	Up	SNRPE
TBX5-AS1	283.626	-2.23453	0.111521	-20.0368	2.63224e-89	1.15115e-87	Down	TBX5-AS1
CLCN2	617.541	1.72121	0.0859142	20.034	2.78149e-89	1.21528e-87	Up	CLCN2
CNRIP1	395.137	-1.71802	0.0857596	-20.0329	2.84477e-89	1.24175e-87	Down	CNRIP1
RP11-51B23.3	5.26903	-2.47358	0.123479	-20.0324	2.87214e-89	1.25252e-87	Down	RP11-51B23.3
MED4-AS1	9.26341	-2.24059	0.111857	-20.0309	2.96419e-89	1.29144e-87	Down	MED4-AS1
CSF3	560.121	-4.58122	0.228739	-20.0282	3.12733e-89	1.36124e-87	Down	CSF3
GP9	4.86131	-3.90905	0.195209	-20.025	3.3374e-89	1.45132e-87	Down	GP9
C2CD4A	649.914	3.50959	0.175273	20.0236	3.42832e-89	1.48945e-87	Up	C2CD4A
FAR2P1	157.768	7.14779	0.357008	20.0214	3.58583e-89	1.55642e-87	Up	FAR2P1
TGFBR3	1365.14	-2.37198	0.118474	-20.0212	3.60225e-89	1.56209e-87	Down	TGFBR3
RP1-228H13.5	162.775	1.79285	0.0896208	20.0049	4.99638e-89	2.16462e-87	Up	RP1-228H13.5
TUBG1	2454.08	1.27265	0.063648	19.9951	6.07687e-89	2.63026e-87	Up	TUBG1
C1orf74	455.113	1.58005	0.0790287	19.9934	6.28438e-89	2.71754e-87	Up	C1orf74
RP11-1134I14.2	19.077	5.46045	0.273118	19.993	6.33888e-89	2.73855e-87	Up	RP11-1134I14.2
FBP1	4089.52	-2.42934	0.121575	-19.9823	7.85468e-89	3.39025e-87	Down	FBP1
AP000251.3	23.9804	4.01273	0.200818	19.9819	7.91028e-89	3.41107e-87	Up	AP000251.3
RP11-284F21.10	607.228	4.1218	0.206302	19.9794	8.31569e-89	3.58255e-87	Up	RP11-284F21.10
SPERT	36.4596	5.04933	0.252768	19.9761	8.88458e-89	3.82408e-87	Up	SPERT
KRT6B	1842.85	5.85884	0.293316	19.9745	9.17727e-89	3.9464e-87	Up	KRT6B
ZBTB47	720.042	-1.27525	0.0638546	-19.9711	9.82385e-89	4.22052e-87	Down	ZBTB47
GSDMC	616.993	3.18651	0.159599	19.9657	1.09527e-88	4.70113e-87	Up	GSDMC
ANGPT1	729.672	-2.57241	0.128844	-19.9652	1.10556e-88	4.7409e-87	Down	ANGPT1
KRT14	4098.92	6.04531	0.302814	19.9638	1.13728e-88	4.8724e-87	Up	KRT14
COL22A1	425.227	3.96439	0.1986	19.9617	1.18719e-88	5.08153e-87	Up	COL22A1
PAK1	5229.57	1.37967	0.0691302	19.9575	1.28973e-88	5.51536e-87	Up	PAK1
CPED1	603.503	-2.35607	0.118089	-19.9516	1.45217e-88	6.20428e-87	Down	CPED1
DIXDC1	801.223	-1.45361	0.0728614	-19.9503	1.4902e-88	6.36087e-87	Down	DIXDC1
NDC1	2091.69	1.25756	0.063041	19.9483	1.5501e-88	6.61048e-87	Up	NDC1
MTIF2	2053.73	0.937023	0.0469853	19.9429	1.72738e-88	7.35971e-87	Up	MTIF2
ASNS	2569.03	1.94524	0.0975788	19.9351	2.01906e-88	8.59454e-87	Up	ASNS
CEP85	1294.31	1.26531	0.0634857	19.9307	2.20572e-88	9.38049e-87	Up	CEP85
ADCK5	680.05	1.64107	0.0823736	19.9223	2.6083e-88	1.10824e-86	Up	ADCK5
XYLB	325.401	1.66546	0.0836214	19.9167	2.91538e-88	1.23758e-86	Up	XYLB
SEC14L6	290.826	-3.07309	0.154311	-19.9149	3.0247e-88	1.28281e-86	Down	SEC14L6
ARRB2	2789	-1.15385	0.0579399	-19.9147	3.03715e-88	1.28691e-86	Down	ARRB2
BIK	464.089	2.34024	0.11753	19.9119	3.20927e-88	1.3586e-86	Up	BIK
RUSC1	2806.15	1.164	0.0584751	19.906	3.61093e-88	1.52724e-86	Up	RUSC1
RP11-390F4.3	113.458	2.9414	0.147782	19.9036	3.7892e-88	1.60118e-86	Up	RP11-390F4.3
C10orf2	830.424	1.32123	0.066396	19.8993	4.12907e-88	1.74321e-86	Up	C10orf2
FFAR4	142.446	-2.96576	0.149051	-19.8976	4.26962e-88	1.8009e-86	Down	FFAR4
DNASE1L3	278.883	-3.1504	0.158459	-19.8815	5.88751e-88	2.48106e-86	Down	DNASE1L3
WDR12	1668.76	1.15821	0.0582595	19.8802	6.04513e-88	2.54517e-86	Up	WDR12
MORC2	3114.56	0.97863	0.0492291	19.8791	6.1719e-88	2.59618e-86	Up	MORC2
TAPT1	1574.46	-1.23722	0.0622429	-19.8773	6.39298e-88	2.68673e-86	Down	TAPT1
SYT15	42.2631	-2.66977	0.134393	-19.8654	8.10944e-88	3.40501e-86	Down	SYT15
ACACB	724.507	-1.66924	0.0840286	-19.8652	8.14964e-88	3.41879e-86	Down	ACACB
CD3EAP	348.62	1.39963	0.0704596	19.8642	8.30072e-88	3.47902e-86	Up	CD3EAP
IQSEC3	146.77	-2.73772	0.137836	-19.8621	8.66536e-88	3.62856e-86	Down	IQSEC3
STXBP6	585.637	-3.00133	0.151127	-19.8597	9.07824e-88	3.79802e-86	Down	STXBP6
CDKN2A	1623.17	3.85321	0.194056	19.8562	9.74373e-88	4.07276e-86	Up	CDKN2A
CAV2	6379.52	-2.09514	0.105526	-19.8543	1.01139e-87	4.22366e-86	Down	CAV2
HTR3A	207.086	4.66752	0.23512	19.8517	1.06583e-87	4.44702e-86	Up	HTR3A
FAM13C	146.452	-2.09829	0.105758	-19.8405	1.33074e-87	5.54731e-86	Down	FAM13C
SLC7A11	2994.65	3.55004	0.178962	19.8368	1.43216e-87	5.9647e-86	Up	SLC7A11
CBX3	10192.3	1.07848	0.0543698	19.8359	1.45789e-87	6.06643e-86	Up	CBX3
FAM83F	1066.76	3.3713	0.169992	19.832	1.5756e-87	6.55035e-86	Up	FAM83F
NARF	3406.64	1.13399	0.0571819	19.8313	1.59725e-87	6.63439e-86	Up	NARF
BRCA1	993.054	1.69881	0.085688	19.8256	1.79105e-87	7.4327e-86	Up	BRCA1
RFC5	1152.57	1.27134	0.0641276	19.8251	1.80833e-87	7.4977e-86	Up	RFC5
KDM5B	6132.57	1.12908	0.0569634	19.8212	1.95306e-87	8.09051e-86	Up	KDM5B
ANGPTL1	165.47	-2.91593	0.147147	-19.8164	2.15044e-87	8.9002e-86	Down	ANGPTL1
C10orf10	6568.83	-2.22032	0.112055	-19.8146	2.22943e-87	9.21889e-86	Down	C10orf10
EPB41L5	2133.58	-1.44417	0.0728912	-19.8126	2.3178e-87	9.57577e-86	Down	EPB41L5
SOX4	10576.9	1.63779	0.0827004	19.8039	2.75425e-87	1.13688e-85	Up	SOX4
ITLN2	232.168	-4.67658	0.236301	-19.7907	3.5784e-87	1.47575e-85	Down	ITLN2
FADS6	76.1838	5.64285	0.285209	19.7849	4.01406e-87	1.65394e-85	Up	FADS6
SLC25A5P5	28.2381	4.1347	0.209036	19.7798	4.44012e-87	1.82787e-85	Up	SLC25A5P5
SLC11A1	1936.8	-2.15456	0.108954	-19.7749	4.89641e-87	2.01392e-85	Down	SLC11A1
FBXO32	3297.32	2.0787	0.105134	19.7719	5.2018e-87	2.13763e-85	Up	FBXO32
RHNO1	2039.07	1.17398	0.0593789	19.7711	5.28421e-87	2.16957e-85	Up	RHNO1
NUP85	2392.46	0.944256	0.0477704	19.7665	5.78146e-87	2.37163e-85	Up	NUP85
PLEKHG6	947.532	2.14166	0.10839	19.7588	6.73832e-87	2.7617e-85	Up	PLEKHG6
ALG3	4007.72	1.46835	0.0743183	19.7576	6.90112e-87	2.82592e-85	Up	ALG3
ACP5	6444.25	-1.87504	0.0949246	-19.7529	7.57031e-87	3.09721e-85	Down	ACP5
CD36	2240.04	-2.91647	0.147652	-19.7523	7.66631e-87	3.13372e-85	Down	CD36
FAM155B	195.302	3.32964	0.168571	19.7521	7.68882e-87	3.14015e-85	Up	FAM155B
CDK5R1	455.765	1.9905	0.100777	19.7515	7.78931e-87	3.17838e-85	Up	CDK5R1
UCHL1	4802.24	3.92456	0.198722	19.749	8.17862e-87	3.3343e-85	Up	UCHL1
SLC5A6	2274.16	1.37716	0.0697484	19.7447	8.91164e-87	3.62994e-85	Up	SLC5A6
DNMT3B	427.187	2.32743	0.117886	19.7431	9.19795e-87	3.74327e-85	Up	DNMT3B
C1orf61	151.279	4.9038	0.248394	19.742	9.3925e-87	3.81909e-85	Up	C1orf61
CENPW	622.419	2.10778	0.106791	19.7374	1.03003e-86	4.18455e-85	Up	CENPW
SKP2	1672.66	1.81797	0.0921172	19.7354	1.07076e-86	4.34619e-85	Up	SKP2
OTC	8.64337	-4.21387	0.213638	-19.7244	1.33241e-86	5.40348e-85	Down	OTC
MYO1C	11089.5	-1.12894	0.057258	-19.7168	1.54653e-86	6.26635e-85	Down	MYO1C
ARHGEF16	1774.21	1.72345	0.0874306	19.7122	1.69582e-86	6.86526e-85	Up	ARHGEF16
DENR	4072.53	0.860228	0.0436416	19.7112	1.72836e-86	6.99088e-85	Up	DENR
RP11-284F21.9	213.566	4.75476	0.241233	19.7102	1.76242e-86	7.12241e-85	Up	RP11-284F21.9
SYNE1	3934.3	-2.26031	0.114682	-19.7094	1.79199e-86	7.2356e-85	Down	SYNE1
C10orf32	1005.8	-1.18113	0.0599594	-19.6988	2.20624e-86	8.89273e-85	Down	C10orf32
RP6-191P20.5	21.7181	5.18629	0.263278	19.6989	2.20462e-86	8.89273e-85	Up	RP6-191P20.5
STEAP1	1235.47	2.49025	0.126422	19.698	2.24473e-86	9.04003e-85	Up	STEAP1
C2orf82	81.8809	2.38964	0.121322	19.6967	2.30351e-86	9.26866e-85	Up	C2orf82
RGS17	310.473	2.81946	0.143202	19.6887	2.69357e-86	1.08288e-84	Up	RGS17
RAET1L	65.8888	5.92634	0.301042	19.6861	2.83717e-86	1.13962e-84	Up	RAET1L
TPI1	34274.3	1.38728	0.0704831	19.6824	3.05276e-86	1.22515e-84	Up	TPI1
MT1M	267.585	-3.24188	0.164734	-19.6795	3.23328e-86	1.29647e-84	Down	MT1M
RIMS2	199.683	4.45427	0.22635	19.6787	3.2829e-86	1.31523e-84	Up	RIMS2
RP11-138J23.1	17.7846	6.40281	0.325418	19.6756	3.48756e-86	1.39602e-84	Up	RP11-138J23.1
HDGF	20904.6	1.1098	0.0564143	19.6724	3.71976e-86	1.4864e-84	Up	HDGF
ARHGEF3	1879.08	-1.1277	0.0573243	-19.6724	3.71895e-86	1.4864e-84	Down	ARHGEF3
ANKS1A	2950.68	-1.10208	0.0560236	-19.6717	3.77068e-86	1.50544e-84	Down	ANKS1A
SLC27A3	1810.39	-1.46537	0.0745656	-19.6521	5.54346e-86	2.21132e-84	Down	SLC27A3
NOL10	1957.81	0.885034	0.0450503	19.6455	6.32035e-86	2.51906e-84	Up	NOL10
RP1-27K12.4	41.5054	4.30104	0.218946	19.6442	6.4772e-86	2.57935e-84	Up	RP1-27K12.4
CTD-2523D13.2	29.2868	3.16006	0.160887	19.6415	6.83872e-86	2.72098e-84	Up	CTD-2523D13.2
SMYD5	1926.95	0.92185	0.0469406	19.6387	7.22587e-86	2.87255e-84	Up	SMYD5
SPTAN1	13645.5	-1.01186	0.0515274	-19.6373	7.41807e-86	2.94643e-84	Down	SPTAN1
TCN1	716.621	5.44224	0.277142	19.637	7.46686e-86	2.96326e-84	Up	TCN1
MARCKSL1	9057.65	1.72008	0.0876171	19.6318	8.27331e-86	3.2805e-84	Up	MARCKSL1
FANCG	1151.66	1.50279	0.0765492	19.6317	8.28693e-86	3.28308e-84	Up	FANCG
LINC00491	42.1374	6.48925	0.330838	19.6146	1.16135e-85	4.59707e-84	Up	LINC00491
SHE	996.591	-2.61505	0.133336	-19.6124	1.21119e-85	4.79026e-84	Down	SHE
DLX5	218.216	3.47509	0.177255	19.605	1.40225e-85	5.54116e-84	Up	DLX5
AMICA1	1244.31	-2.16293	0.11033	-19.6043	1.42219e-85	5.61518e-84	Down	AMICA1
ADD1	10187.7	-0.822031	0.0419412	-19.5996	1.5577e-85	6.14495e-84	Down	ADD1
FGF19	96.8161	7.98889	0.40768	19.596	1.67364e-85	6.59672e-84	Up	FGF19
PPFIA4	349.305	2.66897	0.136203	19.5955	1.68791e-85	6.64729e-84	Up	PPFIA4
LY6K	699.544	4.14736	0.211722	19.5887	1.93053e-85	7.59632e-84	Up	LY6K
HOXA13	63.2921	7.03565	0.359237	19.585	2.07579e-85	8.16097e-84	Up	HOXA13
HPS5	1794.08	-1.02049	0.0521205	-19.5795	2.3126e-85	9.08427e-84	Down	HPS5
BLACAT1	234.32	2.86859	0.146519	19.5783	2.37017e-85	9.3025e-84	Up	BLACAT1
ONECUT1	22.77	5.39174	0.27555	19.5672	2.94457e-85	1.15472e-83	Up	ONECUT1
SOX7	587.345	-2.48765	0.127169	-19.5618	3.27354e-85	1.28264e-83	Down	SOX7
DNAH14	527.09	2.00329	0.102427	19.5581	3.52026e-85	1.37814e-83	Up	DNAH14
ITM2A	1055.12	-2.17546	0.111239	-19.5566	3.62259e-85	1.417e-83	Down	ITM2A
CMB9-22P13.1	257.206	2.41453	0.123539	19.5446	4.58146e-85	1.79056e-83	Up	CMB9-22P13.1
NPW	106.768	4.27417	0.218707	19.5429	4.74135e-85	1.85149e-83	Up	NPW
RP11-335L23.5	4.96073	-2.48417	0.127117	-19.5423	4.7953e-85	1.87098e-83	Down	RP11-335L23.5
AC015849.16	28.092	3.52757	0.180539	19.5391	5.10341e-85	1.98952e-83	Up	AC015849.16
TRPM2-AS	89.4733	3.93301	0.201318	19.5363	5.3949e-85	2.10138e-83	Up	TRPM2-AS
PTH1R	136.896	-2.31495	0.118566	-19.5245	6.79505e-85	2.64453e-83	Down	PTH1R
CCDC169	72.9105	2.88206	0.147616	19.524	6.86197e-85	2.66833e-83	Up	CCDC169
UCA1	168.985	4.89408	0.250807	19.5133	8.45886e-85	3.28654e-83	Up	UCA1
TMEM79	900.892	1.81604	0.0932022	19.4849	1.47421e-84	5.72298e-83	Up	TMEM79
LMO2	729.452	-1.89745	0.0973855	-19.484	1.50207e-84	5.82624e-83	Down	LMO2
LRRC2	56.3111	-2.58061	0.13248	-19.4792	1.64948e-84	6.39268e-83	Down	LRRC2
SRD5A1	1671.42	1.78457	0.0916545	19.4706	1.94972e-84	7.54993e-83	Up	SRD5A1
CAV3	7.02678	-4.21308	0.216384	-19.4703	1.95928e-84	7.58065e-83	Down	CAV3
DSG2	12755.4	1.77603	0.0912178	19.4703	1.9626e-84	7.58713e-83	Up	DSG2
SHANK3	1443.84	-1.46694	0.0753703	-19.463	2.25955e-84	8.72783e-83	Down	SHANK3
EIF2AK1	11168.3	0.892571	0.0458982	19.4467	3.10563e-84	1.19859e-82	Up	EIF2AK1
KNSTRN	1037.86	1.48235	0.0762306	19.4455	3.17932e-84	1.22601e-82	Up	KNSTRN
ZP3	392.504	2.20144	0.113234	19.4414	3.44378e-84	1.32689e-82	Up	ZP3
CCDC69	2300.81	-1.91098	0.0982981	-19.4407	3.49592e-84	1.34586e-82	Down	CCDC69
CHRM1	38.2269	-4.22561	0.217495	-19.4285	4.42906e-84	1.70368e-82	Down	CHRM1
FAM72C	26.9652	2.97276	0.153022	19.4271	4.55493e-84	1.75064e-82	Up	FAM72C
TBX2	1520.74	-1.97725	0.101792	-19.4244	4.80197e-84	1.84406e-82	Down	TBX2
COL6A6	590.604	-3.15573	0.162467	-19.4238	4.85222e-84	1.86181e-82	Down	COL6A6
HYLS1	345.4	1.3705	0.0705687	19.4207	5.15533e-84	1.97648e-82	Up	HYLS1
KCNT2	135.468	-2.84684	0.146613	-19.4174	5.50402e-84	2.10842e-82	Down	KCNT2
PALB2	897.288	0.929319	0.0478693	19.4137	5.91609e-84	2.2644e-82	Up	PALB2
CILP2	537.63	2.94711	0.151824	19.4113	6.19161e-84	2.3679e-82	Up	CILP2
KRT15	10155.2	3.58558	0.184718	19.4111	6.21496e-84	2.37486e-82	Up	KRT15
ILF2	12312.6	1.12062	0.0577408	19.4078	6.6284e-84	2.53076e-82	Up	ILF2
RP4-564M11.2	10.2928	-2.48187	0.127914	-19.4026	7.33178e-84	2.79701e-82	Down	RP4-564M11.2
LRP2BP	227.01	-2.2158	0.11422	-19.3995	7.7993e-84	2.97292e-82	Down	LRP2BP
SNX30	3090.03	-1.70326	0.0878475	-19.3888	9.5925e-84	3.65343e-82	Down	SNX30
POU6F2	247.215	4.30879	0.222241	19.3879	9.75894e-84	3.71377e-82	Up	POU6F2
C10orf128	566.573	-1.93905	0.100045	-19.3817	1.10067e-83	4.18517e-82	Down	C10orf128
ASAH1	14227.1	-1.40189	0.0723401	-19.3791	1.15746e-83	4.39749e-82	Down	ASAH1
ZFP69B	133.703	1.69669	0.0875667	19.376	1.22982e-83	4.66857e-82	Up	ZFP69B
B3GNT4	138.852	2.35665	0.121635	19.3748	1.2601e-83	4.77962e-82	Up	B3GNT4
CLDN18	8081.32	-4.88865	0.252384	-19.3699	1.38506e-83	5.24928e-82	Down	CLDN18
ERICH4	3.7253	-2.6271	0.13566	-19.3653	1.51545e-83	5.73876e-82	Down	ERICH4
ZMYND19	1110.02	1.21186	0.0626094	19.3559	1.81636e-83	6.87263e-82	Up	ZMYND19
NIPSNAP1	4627.16	1.29356	0.0668312	19.3557	1.82501e-83	6.89975e-82	Up	NIPSNAP1
ZFP64	1313.75	1.02866	0.0531633	19.349	2.07855e-83	7.85187e-82	Up	ZFP64
FLVCR2	727.314	-1.78813	0.0924304	-19.3457	2.21397e-83	8.3566e-82	Down	FLVCR2
MFI2-AS1	155.293	2.10477	0.108801	19.3451	2.24209e-83	8.45585e-82	Up	MFI2-AS1
RPS6KA2	4322.41	-1.79933	0.0930132	-19.3449	2.25255e-83	8.48348e-82	Down	RPS6KA2
CXCL14	7935.13	4.12164	0.213061	19.3448	2.25308e-83	8.48348e-82	Up	CXCL14
MAP7D2	472.782	3.46264	0.179011	19.3431	2.32988e-83	8.76553e-82	Up	MAP7D2
UNG	2600.29	1.18364	0.061209	19.3377	2.58836e-83	9.73009e-82	Up	UNG
FKBP4	8231.21	1.56994	0.0811868	19.3374	2.60424e-83	9.78183e-82	Up	FKBP4
RP11-59D5__B.2	137.616	3.84432	0.198834	19.3343	2.76274e-83	1.03688e-81	Up	RP11-59D5__B.2
SIK2	2950.71	-1.15342	0.0596712	-19.3296	3.02711e-83	1.13518e-81	Down	SIK2
PPP1R14A	415.131	-2.16602	0.112094	-19.3232	3.42833e-83	1.2846e-81	Down	PPP1R14A
SLC29A4	1025.09	2.83283	0.146649	19.317	3.8615e-83	1.44574e-81	Up	SLC29A4
POU4F1	54.6692	5.30382	0.274587	19.3157	3.96625e-83	1.48376e-81	Up	POU4F1
TMPRSS11D	228.608	5.58067	0.288983	19.3114	4.30951e-83	1.61087e-81	Up	TMPRSS11D
PPIF	4294.77	1.36784	0.0708328	19.3108	4.36101e-83	1.6288e-81	Up	PPIF
TCF19	1529.81	1.44576	0.0748734	19.3094	4.47333e-83	1.66941e-81	Up	TCF19
TRAK2	2770.86	-1.0653	0.0551703	-19.3092	4.49069e-83	1.67453e-81	Down	TRAK2
ARHGEF6	1283.28	-1.75125	0.0907348	-19.3008	5.28846e-83	1.97043e-81	Down	ARHGEF6
RP11-680F8.3	27.8619	-1.481	0.0767331	-19.3006	5.30669e-83	1.97563e-81	Down	RP11-680F8.3
LINC00519	51.5596	3.4047	0.176427	19.298	5.57893e-83	2.07532e-81	Up	LINC00519
CXCL16	6208.81	-1.46675	0.0760096	-19.2969	5.7016e-83	2.11925e-81	Down	CXCL16
UPK3B	1425.31	-3.81392	0.197731	-19.2884	6.71768e-83	2.49492e-81	Down	UPK3B
PCAT7	47.3922	2.97238	0.154145	19.283	7.45497e-83	2.76652e-81	Up	PCAT7
SH3BP5	610.963	-1.77817	0.0922492	-19.2757	8.59243e-83	3.18608e-81	Down	SH3BP5
F2RL3	311.143	-2.24713	0.116583	-19.2749	8.7233e-83	3.23202e-81	Down	F2RL3
RAE1	2182.85	1.05546	0.0547654	19.2724	9.16094e-83	3.39145e-81	Up	RAE1
DARS2	1942.17	1.30026	0.0674757	19.2701	9.58326e-83	3.54496e-81	Up	DARS2
CPSF3	2577.76	0.914079	0.0474412	19.2676	1.00432e-82	3.71213e-81	Up	CPSF3
FBXO41	818.349	1.77337	0.0920401	19.2674	1.00836e-82	3.72409e-81	Up	FBXO41
SLCO1B3	147.947	6.59526	0.342365	19.2638	1.08072e-82	3.98815e-81	Up	SLCO1B3
PRIM2	873.378	1.20835	0.0627719	19.2499	1.41562e-82	5.21987e-81	Up	PRIM2
WFDC1	274.1	-2.2257	0.11566	-19.2435	1.59951e-82	5.89325e-81	Down	WFDC1
PRB3	40.4337	3.59306	0.186748	19.2401	1.70858e-82	6.29011e-81	Up	PRB3
MTHFD2	5252.4	1.70548	0.088656	19.2371	1.81225e-82	6.66646e-81	Up	MTHFD2
PYCRL	1226.64	1.45154	0.0754567	19.2368	1.82161e-82	6.69556e-81	Up	PYCRL
EMC3-AS1	158.945	1.65258	0.0859077	19.2367	1.82417e-82	6.69966e-81	Up	EMC3-AS1
HRASLS	128.603	3.29988	0.171592	19.231	2.03697e-82	7.47531e-81	Up	HRASLS
PDE5A	1169.32	-1.81821	0.0945498	-19.2301	2.07141e-82	7.59565e-81	Down	PDE5A
CD5L	23.4336	-4.10825	0.213759	-19.2191	2.56388e-82	9.39407e-81	Down	CD5L
USP12	1903.12	-0.952868	0.0495855	-19.2167	2.68401e-82	9.82645e-81	Down	USP12
RP11-443B20.1	75.2396	1.60908	0.0837395	19.2153	2.75603e-82	1.00822e-80	Up	RP11-443B20.1
LPL	2691.29	-3.10986	0.161846	-19.2149	2.77832e-82	1.01557e-80	Down	LPL
CAD	4172.32	1.31768	0.0685836	19.2128	2.89302e-82	1.05666e-80	Up	CAD
MZT2A	1460	1.3949	0.0726215	19.2077	3.18811e-82	1.16352e-80	Up	MZT2A
LGI4	121.422	-1.79219	0.0933097	-19.2069	3.23974e-82	1.18144e-80	Down	LGI4
COX6B2	99.281	3.92399	0.204302	19.2068	3.24655e-82	1.18298e-80	Up	COX6B2
RP11-336A10.5	19.4957	4.51991	0.23537	19.2034	3.46451e-82	1.26141e-80	Up	RP11-336A10.5
CENPN	735.225	1.59506	0.0830851	19.1979	3.85571e-82	1.40274e-80	Up	CENPN
IRAK1	8965.75	1.19518	0.0622571	19.1975	3.8839e-82	1.41189e-80	Up	IRAK1
DUSP13	72.002	4.86196	0.253377	19.1886	4.60723e-82	1.67353e-80	Up	DUSP13
KL	210.933	-2.89957	0.151119	-19.1874	4.7172e-82	1.71213e-80	Down	KL
CABLES2	879.433	1.33212	0.069429	19.1868	4.77028e-82	1.73004e-80	Up	CABLES2
S1PR4	303.827	-2.04253	0.106481	-19.1822	5.21585e-82	1.89015e-80	Down	S1PR4
GATA6	727.406	-2.22608	0.11606	-19.1805	5.38633e-82	1.95041e-80	Down	GATA6
DUXAP8	241.369	2.93286	0.152959	19.1742	6.0795e-82	2.19969e-80	Up	DUXAP8
TSKU	4679.78	1.98119	0.103362	19.1676	6.90806e-82	2.49753e-80	Up	TSKU
CASC8	74.8083	3.78428	0.19753	19.158	8.30462e-82	3.00009e-80	Up	CASC8
FAM65A	3332.08	-1.27513	0.0665719	-19.1543	8.91867e-82	3.21941e-80	Down	FAM65A
GHET1	36.9743	1.89042	0.0987395	19.1455	1.05445e-81	3.80332e-80	Up	GHET1
ESPN	872.292	2.69393	0.140725	19.1432	1.10275e-81	3.97443e-80	Up	ESPN
GNAI2	15613.5	-1.01334	0.0529358	-19.1428	1.11103e-81	4.00119e-80	Down	GNAI2
ARHGAP11B	308.034	1.72967	0.0903715	19.1395	1.18312e-81	4.25748e-80	Up	ARHGAP11B
CTD-2524L6.3	8.61099	-1.6713	0.0873418	-19.1352	1.28552e-81	4.62237e-80	Down	CTD-2524L6.3
RAPGEF4	344.98	-1.72984	0.0904009	-19.1352	1.28677e-81	4.62328e-80	Down	RAPGEF4
AC007879.7	95.3923	3.26864	0.170837	19.133	1.34105e-81	4.81456e-80	Up	AC007879.7
FBXL19	1423.39	1.35074	0.0706052	19.1308	1.39865e-81	5.01748e-80	Up	FBXL19
BYSL	1477.7	1.29267	0.0675747	19.1295	1.43363e-81	5.13899e-80	Up	BYSL
CTD-2021H9.3	71.432	5.65487	0.295664	19.126	1.53443e-81	5.49607e-80	Up	CTD-2021H9.3
SFTA1P	802.098	-3.55787	0.18607	-19.1211	1.68451e-81	6.02895e-80	Down	SFTA1P
BORA	339.765	1.40891	0.0737025	19.1161	1.85387e-81	6.62998e-80	Up	BORA
HHIPL2	214.975	4.61223	0.241613	19.0893	3.09838e-81	1.10722e-79	Up	HHIPL2
PLSCR4	1263.97	-1.60821	0.0842677	-19.0845	3.39498e-81	1.21227e-79	Down	PLSCR4
SYT7	2073.99	2.71853	0.14245	19.0841	3.42422e-81	1.22177e-79	Up	SYT7
MTX2	2044.95	0.955015	0.0500586	19.0779	3.85138e-81	1.37313e-79	Up	MTX2
SORD	1542.37	1.68182	0.0881793	19.0727	4.25646e-81	1.51638e-79	Up	SORD
LINC00887	29.0777	3.84481	0.20165	19.0667	4.77118e-81	1.69844e-79	Up	LINC00887
CSAG1	217.631	7.44361	0.390409	19.0662	4.82104e-81	1.71488e-79	Up	CSAG1
PTGES	2113.62	2.66634	0.139855	19.0651	4.92755e-81	1.75142e-79	Up	PTGES
KCNAB1	171.8	-1.84671	0.0969109	-19.0557	5.88787e-81	2.09114e-79	Down	KCNAB1
PTHLH	1623.31	3.63996	0.191032	19.0542	6.06894e-81	2.1538e-79	Up	PTHLH
RP11-136H19.1	7.08852	-2.48989	0.130698	-19.0506	6.49107e-81	2.30184e-79	Down	RP11-136H19.1
SFTPC	152487	-5.46554	0.286947	-19.0472	6.92873e-81	2.45517e-79	Down	SFTPC
CCDC58	881.369	1.37793	0.0723533	19.0445	7.29574e-81	2.58324e-79	Up	CCDC58
PLAU	10125.3	2.64205	0.138785	19.037	8.41524e-81	2.97735e-79	Up	PLAU
PID1	824.966	-2.24829	0.118149	-19.0293	9.75977e-81	3.45041e-79	Down	PID1
HIST1H2AE	91.0078	3.52282	0.185148	19.0271	1.01716e-80	3.59328e-79	Up	HIST1H2AE
TARS2	1966.6	0.994916	0.0522992	19.0236	1.08828e-80	3.84158e-79	Up	TARS2
KIAA0040	2620.85	-1.43855	0.0756462	-19.0168	1.2375e-80	4.365e-79	Down	KIAA0040
FOSB	8841.5	-3.70577	0.194883	-19.0153	1.27424e-80	4.49117e-79	Down	FOSB
TDRD5	232.076	3.99136	0.209914	19.0142	1.30055e-80	4.58042e-79	Up	TDRD5
KIF20B	805.722	1.42054	0.0747123	19.0134	1.32029e-80	4.64641e-79	Up	KIF20B
OR52K3P	15.7515	-2.52978	0.133079	-19.0096	1.4213e-80	4.99808e-79	Down	OR52K3P
GPR89A	219.556	0.98566	0.0518658	19.004	1.57914e-80	5.54893e-79	Up	GPR89A
MNX1	71.0214	3.51822	0.185172	18.9998	1.71221e-80	6.01195e-79	Up	MNX1
HBEGF	2357.01	-2.25887	0.118921	-18.9947	1.88636e-80	6.6184e-79	Down	HBEGF
LOXHD1	33.1176	-2.73057	0.143769	-18.9928	1.95641e-80	6.85899e-79	Down	LOXHD1
PUS1	1307.81	1.26188	0.0664438	18.9917	1.99665e-80	6.99477e-79	Up	PUS1
SRGAP2C	300.914	-1.1402	0.0600411	-18.9903	2.04975e-80	7.17536e-79	Down	SRGAP2C
PCDH17	1196.03	-1.87059	0.0985028	-18.9902	2.05642e-80	7.19326e-79	Down	PCDH17
XPR1	6758.32	1.5848	0.0834543	18.99	2.06189e-80	7.20697e-79	Up	XPR1
MAGI1	1195.35	-1.50641	0.07933	-18.9891	2.09865e-80	7.32992e-79	Down	MAGI1
YDJC	1388.54	1.56889	0.0826598	18.9801	2.48919e-80	8.68741e-79	Up	YDJC
SCARF1	841.165	-1.758	0.0926236	-18.98	2.49547e-80	8.70275e-79	Down	SCARF1
RP11-174G6.1	24.3098	3.38922	0.178581	18.9786	2.56199e-80	8.92804e-79	Up	RP11-174G6.1
CDO1	133.34	-2.80757	0.147952	-18.9762	2.68126e-80	9.33665e-79	Down	CDO1
SMUG1	1692.74	1.07764	0.0567937	18.9746	2.76818e-80	9.63207e-79	Up	SMUG1
LMNB2	5416.59	1.45183	0.0765449	18.9671	3.19287e-80	1.11014e-78	Up	LMNB2
LAMB2	8166.56	-1.35887	0.0716519	-18.9649	3.32655e-80	1.15576e-78	Down	LAMB2
CHAF1A	1299.14	1.43419	0.0756309	18.963	3.45017e-80	1.19781e-78	Up	CHAF1A
PPM1D	877.399	-0.911309	0.0480582	-18.9626	3.47525e-80	1.20561e-78	Down	PPM1D
LMOD3	17.3902	-2.05048	0.108142	-18.9611	3.57887e-80	1.24063e-78	Down	LMOD3
KCTD12	5898.57	-1.67401	0.0883009	-18.958	3.79588e-80	1.31487e-78	Down	KCTD12
GATA1	11.774	-2.04287	0.107808	-18.9491	4.49147e-80	1.55466e-78	Down	GATA1
CCL14	82.4786	-3.09598	0.163449	-18.9416	5.1841e-80	1.79306e-78	Down	CCL14
AKAP13	9361.93	-1.3929	0.0735503	-18.938	5.54237e-80	1.91555e-78	Down	AKAP13
RP11-211G23.2	33.0139	6.08437	0.321465	18.927	6.8369e-80	2.3612e-78	Up	RP11-211G23.2
TNFRSF21	9258.61	1.77211	0.0936727	18.9181	8.09333e-80	2.79304e-78	Up	TNFRSF21
SH3D19	3353.8	-1.15074	0.0608523	-18.9104	9.35596e-80	3.22638e-78	Down	SH3D19
ZFP36	15770.8	-2.1453	0.113484	-18.9039	1.05881e-79	3.64856e-78	Down	ZFP36
SGCG	61.0117	-3.36255	0.177894	-18.902	1.09783e-79	3.78021e-78	Down	SGCG
KB-1460A1.1	21.2804	2.75613	0.145814	18.9016	1.10647e-79	3.80713e-78	Up	KB-1460A1.1
METTL11B	8.86394	5.37169	0.284198	18.9012	1.11454e-79	3.83205e-78	Up	METTL11B
SHC3	435.639	-2.3464	0.124148	-18.9	1.14097e-79	3.92e-78	Down	SHC3
GPA33	177.89	-3.88579	0.205614	-18.8985	1.17318e-79	4.02769e-78	Down	GPA33
AP000438.2	4.52305	-3.02055	0.159839	-18.8975	1.19692e-79	4.10614e-78	Down	AP000438.2
AC098973.2	76.3124	7.31053	0.38692	18.8942	1.27418e-79	4.36795e-78	Up	AC098973.2
DISP1	607.765	-1.62798	0.0862482	-18.8755	1.81368e-79	6.21278e-78	Down	DISP1
ANGPTL5	9.87657	-3.12482	0.165558	-18.8744	1.85061e-79	6.33461e-78	Down	ANGPTL5
EN2	67.5033	4.86785	0.257946	18.8715	1.95484e-79	6.68643e-78	Up	EN2
DSN1	1291.38	1.18183	0.0626313	18.8696	2.02901e-79	6.93502e-78	Up	DSN1
MMP19	1291.78	-2.29858	0.121815	-18.8694	2.03577e-79	6.95298e-78	Down	MMP19
SIRPD	6.6699	-2.48188	0.131535	-18.8686	2.06797e-79	7.05777e-78	Down	SIRPD
LEPR	1109.49	-2.30858	0.122351	-18.8685	2.07178e-79	7.06555e-78	Down	LEPR
RASGEF1B	1188.27	-1.65139	0.0875276	-18.8671	2.12678e-79	7.2478e-78	Down	RASGEF1B
DBF4B	536.109	1.4282	0.0757004	18.8664	2.15369e-79	7.33409e-78	Up	DBF4B
RPSAP52	32.0642	4.77457	0.253138	18.8615	2.36325e-79	8.04183e-78	Up	RPSAP52
NCF2	2389.29	-1.82945	0.0970147	-18.8575	2.55154e-79	8.67619e-78	Down	NCF2
DRAM1	5418.07	-1.9702	0.104483	-18.8567	2.58927e-79	8.798e-78	Down	DRAM1
GART	3957.24	0.995284	0.0527822	18.8564	2.60257e-79	8.83086e-78	Up	GART
RP11-539E17.5	9.47567	5.20264	0.275908	18.8564	2.60275e-79	8.83086e-78	Up	RP11-539E17.5
EIF3B	13006.3	1.06916	0.0567232	18.8488	3.00664e-79	1.01937e-77	Up	EIF3B
RGS9	126.597	-2.13102	0.11308	-18.8452	3.21468e-79	1.08911e-77	Down	RGS9
CCDC137	1781.49	1.18471	0.0628664	18.8449	3.23873e-79	1.09646e-77	Up	CCDC137
ROR1	445.647	-2.39312	0.126993	-18.8445	3.25987e-79	1.10281e-77	Down	ROR1
RCAN1	2651.75	-1.62358	0.0861698	-18.8416	3.44108e-79	1.16326e-77	Down	RCAN1
GGA2	6009.12	-0.916102	0.0486221	-18.8413	3.46515e-79	1.17054e-77	Down	GGA2
PTGFRN	7109.56	1.55166	0.0823988	18.8311	4.20088e-79	1.41804e-77	Up	PTGFRN
GJA4	466.107	-1.77188	0.0941274	-18.8242	4.78123e-79	1.61277e-77	Down	GJA4
SPOCK1	954.881	3.15123	0.167416	18.8228	4.91424e-79	1.65643e-77	Up	SPOCK1
DDX11	1520.42	1.69742	0.0901818	18.8222	4.97063e-79	1.67422e-77	Up	DDX11
IL31RA	134.124	3.53784	0.187997	18.8187	5.31208e-79	1.78792e-77	Up	IL31RA
SPRYD7	837.146	-1.1133	0.0591607	-18.8182	5.35368e-79	1.80062e-77	Down	SPRYD7
CCRL2	375.402	-2.00074	0.106335	-18.8155	5.6365e-79	1.89436e-77	Down	CCRL2
NEXN	620.62	-1.85448	0.0985789	-18.8122	6.00177e-79	2.01566e-77	Down	NEXN
AC093850.2	94.2053	3.1272	0.166252	18.81	6.2577e-79	2.10009e-77	Up	AC093850.2
MMP10	1288.6	4.51436	0.240009	18.8091	6.36295e-79	2.13387e-77	Up	MMP10
PTPN5	22.0475	-3.29114	0.175007	-18.8058	6.77138e-79	2.2692e-77	Down	PTPN5
HIST1H2AM	17.785	3.8291	0.203643	18.803	7.1355e-79	2.38949e-77	Up	HIST1H2AM
PYGO2	3770.23	0.877408	0.0466681	18.801	7.40829e-79	2.47905e-77	Up	PYGO2
CAMK2N2	49.8162	3.41214	0.181524	18.7972	7.95598e-79	2.6604e-77	Up	CAMK2N2
RNF122	649.006	-1.34145	0.0713654	-18.7969	8.01176e-79	2.67712e-77	Down	RNF122
CSRP1	12665.6	-1.11964	0.0595674	-18.7962	8.10694e-79	2.70697e-77	Down	CSRP1
PLEKHO2	2608.95	-1.33867	0.071243	-18.7902	9.09044e-79	3.03318e-77	Down	PLEKHO2
RP11-98G7.1	19.8154	4.04228	0.215199	18.784	1.02164e-78	3.40643e-77	Up	RP11-98G7.1
ZEB1	1268.5	-1.58389	0.0843356	-18.7808	1.08428e-78	3.61268e-77	Down	ZEB1
AC005537.2	52.2734	4.25091	0.226379	18.7778	1.14766e-78	3.82111e-77	Up	AC005537.2
TACC1	6834.48	-1.75174	0.0933252	-18.7703	1.32203e-78	4.39851e-77	Down	TACC1
C2orf48	37.2704	2.93454	0.156357	18.7681	1.37625e-78	4.57562e-77	Up	C2orf48
TMPRSS11A	106.069	6.34699	0.338289	18.7621	1.54305e-78	5.12649e-77	Up	TMPRSS11A
SIX2	481.733	3.67319	0.195825	18.7575	1.68125e-78	5.58164e-77	Up	SIX2
INA	226.541	4.90084	0.261317	18.7544	1.78236e-78	5.91308e-77	Up	INA
NTN4	2591.59	-1.98124	0.105676	-18.7481	2.00449e-78	6.64525e-77	Down	NTN4
HYAL1	942.622	-2.49616	0.133244	-18.7337	2.62954e-78	8.71114e-77	Down	HYAL1
IQSEC1	2744.56	-1.11372	0.0594548	-18.7322	2.70562e-78	8.95678e-77	Down	IQSEC1
SELENBP1	6524.29	-2.62481	0.140158	-18.7275	2.95562e-78	9.7774e-77	Down	SELENBP1
CTA-384D8.35	172.097	2.46845	0.131842	18.7228	3.22551e-78	1.06626e-76	Up	CTA-384D8.35
PSRC1	479.344	1.57768	0.0842769	18.7201	3.39278e-78	1.12076e-76	Up	PSRC1
ALOXE3	59.1422	3.40191	0.181769	18.7156	3.69686e-78	1.22033e-76	Up	ALOXE3
RAP1A	3796.45	-0.930884	0.049756	-18.709	4.18279e-78	1.37975e-76	Down	RAP1A
GPR182	20.948	-2.02221	0.108108	-18.7055	4.46211e-78	1.47084e-76	Down	GPR182
RP11-357H14.17	86.0954	4.79211	0.25622	18.7031	4.67331e-78	1.53937e-76	Up	RP11-357H14.17
NOP2	2870.4	1.30584	0.0698261	18.7013	4.83359e-78	1.59103e-76	Up	NOP2
NCAPD2	6263.17	1.46861	0.0785341	18.7002	4.92824e-78	1.62104e-76	Up	NCAPD2
RGS20	139.109	3.21359	0.171857	18.6992	5.02448e-78	1.65152e-76	Up	RGS20
ECEL1	204.855	4.29555	0.229738	18.6977	5.17223e-78	1.69887e-76	Up	ECEL1
RP11-141J13.5	24.1422	-4.59736	0.245889	-18.6969	5.24786e-78	1.7225e-76	Down	RP11-141J13.5
EXOSC5	1193.3	1.42618	0.0762907	18.694	5.54154e-78	1.8176e-76	Up	EXOSC5
GABRQ	94.891	4.68651	0.250744	18.6904	5.92388e-78	1.94163e-76	Up	GABRQ
ECEL1P2	74.5449	-4.14053	0.221552	-18.6887	6.11596e-78	2.00317e-76	Down	ECEL1P2
ZC3H8	601.508	1.07389	0.057465	18.6878	6.22247e-78	2.03662e-76	Up	ZC3H8
NSUN2	5671.1	1.14609	0.0613332	18.6863	6.39497e-78	2.0916e-76	Up	NSUN2
HOXD13	98.5064	8.00532	0.428599	18.6779	7.49231e-78	2.44877e-76	Up	HOXD13
HAGLROS	69.5862	3.1851	0.170543	18.6763	7.71834e-78	2.52087e-76	Up	HAGLROS
NCCRP1	583.615	4.06766	0.21789	18.6684	8.94165e-78	2.91836e-76	Up	NCCRP1
ACTL6A	4564.7	1.38833	0.0743748	18.6666	9.25156e-78	3.01738e-76	Up	ACTL6A
APBB1	1038.47	-1.65006	0.0884171	-18.6622	1.0048e-77	3.27483e-76	Down	APBB1
MSRB3	1470.03	-1.92533	0.10317	-18.6618	1.01343e-77	3.30064e-76	Down	MSRB3
TCF3	4604.4	1.15716	0.0620119	18.6603	1.04236e-77	3.39247e-76	Up	TCF3
SYNE3	567.737	-1.88228	0.10088	-18.6586	1.07546e-77	3.49774e-76	Down	SYNE3
SPARCL1	11494.9	-2.02717	0.10869	-18.6509	1.24262e-77	4.03856e-76	Down	SPARCL1
RP11-352D13.6	34.781	-3.16663	0.169798	-18.6494	1.27776e-77	4.14985e-76	Down	RP11-352D13.6
KRT81	261.017	4.39955	0.235911	18.6491	1.28304e-77	4.16408e-76	Up	KRT81
ASUN	1619.06	1.25892	0.0675177	18.6457	1.36729e-77	4.4344e-76	Up	ASUN
LILRA1	76.9387	-1.93822	0.103961	-18.6438	1.41834e-77	4.59675e-76	Down	LILRA1
FAM220A	1372.91	1.06655	0.0572144	18.6413	1.48686e-77	4.81545e-76	Up	FAM220A
PANX2	1021.34	2.73841	0.146908	18.6404	1.51223e-77	4.8942e-76	Up	PANX2
PAX9	963.883	3.09589	0.166086	18.6403	1.51443e-77	4.8979e-76	Up	PAX9
RANBP1	4189.37	1.31469	0.0705307	18.6399	1.52447e-77	4.92693e-76	Up	RANBP1
EIF4E3	1302.27	-1.43256	0.0768624	-18.638	1.58168e-77	5.10825e-76	Down	EIF4E3
PARP1	10601.8	1.0434	0.0559924	18.6347	1.67987e-77	5.42158e-76	Up	PARP1
TRAF4	5032.5	1.21702	0.0653155	18.6329	1.73803e-77	5.6054e-76	Up	TRAF4
MAGEA12	316.423	8.47603	0.455086	18.6251	2.01153e-77	6.48294e-76	Up	MAGEA12
WDR72	1328.06	3.4959	0.187726	18.6224	2.11619e-77	6.81553e-76	Up	WDR72
IVL	951.622	5.03688	0.270476	18.6223	2.11851e-77	6.81825e-76	Up	IVL
RP1-35C21.1	5.03519	-3.38019	0.181552	-18.6184	2.28126e-77	7.33695e-76	Down	RP1-35C21.1
SH2D4B	17.5291	-2.25594	0.121182	-18.6162	2.37675e-77	7.63875e-76	Down	SH2D4B
CEP72	487.161	1.47581	0.0792795	18.6153	2.41412e-77	7.75349e-76	Up	CEP72
B4GALNT1	515.517	3.08097	0.165518	18.6142	2.46641e-77	7.91592e-76	Up	B4GALNT1
ZNF692	1433.37	1.55485	0.083558	18.608	2.76898e-77	8.88086e-76	Up	ZNF692
RP11-286H15.1	18.4466	-3.20073	0.172012	-18.6076	2.78934e-77	8.93999e-76	Down	RP11-286H15.1
MAGEA10	254.48	8.50535	0.457291	18.5994	3.2466e-77	1.03983e-75	Up	MAGEA10
IBSP	70.3084	3.9098	0.210217	18.5989	3.28223e-77	1.05052e-75	Up	IBSP
SBSN	342.892	5.34584	0.287515	18.5933	3.64366e-77	1.16539e-75	Up	SBSN
TARS	6377.43	1.22143	0.0656922	18.5932	3.64962e-77	1.16649e-75	Up	TARS
RP11-196G18.22	570.336	1.82252	0.0980317	18.5911	3.79213e-77	1.21121e-75	Up	RP11-196G18.22
SLC5A9	123.645	-3.14427	0.169146	-18.5891	3.93584e-77	1.25624e-75	Down	SLC5A9
GUCA1A	22.9155	4.34412	0.233704	18.5881	4.01115e-77	1.2794e-75	Up	GUCA1A
MROH3P	31.1391	4.66123	0.250773	18.5875	4.05823e-77	1.29352e-75	Up	MROH3P
PAQR4	949.232	1.56514	0.0842088	18.5864	4.14125e-77	1.31908e-75	Up	PAQR4
SLC25A25	1587.01	-1.5737	0.0846949	-18.5808	4.59789e-77	1.46352e-75	Down	SLC25A25
HOTAIR	53.3947	6.74879	0.363228	18.58	4.6618e-77	1.48284e-75	Up	HOTAIR
IGFL2	182.775	3.67497	0.197806	18.5786	4.78593e-77	1.52128e-75	Up	IGFL2
GPI	24934	1.41925	0.0764103	18.574	5.21302e-77	1.6559e-75	Up	GPI
RP11-714G18.1	11.529	-2.62725	0.141455	-18.5731	5.30415e-77	1.6837e-75	Down	RP11-714G18.1
KIAA1024	86.0902	1.88943	0.101788	18.5623	6.4832e-77	2.05655e-75	Up	KIAA1024
RP4-737E23.6	6.39192	-2.27675	0.122668	-18.5603	6.72883e-77	2.13301e-75	Down	RP4-737E23.6
GNL3	3984.78	0.944684	0.0509148	18.5542	7.54044e-77	2.38865e-75	Up	GNL3
HOXD11	48.3389	7.29535	0.393248	18.5515	7.92367e-77	2.50833e-75	Up	HOXD11
MITF	672.295	-1.60448	0.0864941	-18.5502	8.13098e-77	2.5722e-75	Down	MITF
AFF3	424.925	-2.91755	0.157288	-18.5491	8.30052e-77	2.62404e-75	Down	AFF3
CCDC185	15.7019	4.42172	0.238418	18.5461	8.76541e-77	2.76912e-75	Up	CCDC185
C19orf40	302.695	1.50628	0.0812229	18.545	8.95076e-77	2.82574e-75	Up	C19orf40
SLC25A48	26.7617	4.84259	0.261154	18.543	9.28779e-77	2.93015e-75	Up	SLC25A48
HIST1H2AG	118.116	2.92867	0.157977	18.5386	1.00892e-76	3.18081e-75	Up	HIST1H2AG
NUDT1	989.481	1.37134	0.0739724	18.5385	1.01018e-76	3.18262e-75	Up	NUDT1
E2F3	1565.49	1.35071	0.0728651	18.5371	1.03606e-76	3.26194e-75	Up	E2F3
ATP8B5P	38.7465	-2.47831	0.133725	-18.5329	1.12048e-76	3.52532e-75	Down	ATP8B5P
FARSB	2573.03	0.962249	0.0519548	18.5209	1.40155e-76	4.40664e-75	Up	FARSB
CRABP1	139.92	5.23023	0.282398	18.5208	1.40383e-76	4.41083e-75	Up	CRABP1
RP11-109J4.1	78.8553	3.75193	0.202606	18.5183	1.46951e-76	4.61406e-75	Up	RP11-109J4.1
PGM5P4	9.10235	-3.26879	0.176537	-18.5162	1.52836e-76	4.7956e-75	Down	PGM5P4
SYNJ2	1429.55	1.29337	0.0698525	18.5158	1.54102e-76	4.83203e-75	Up	SYNJ2
IL6ST	9087.22	-1.43307	0.077398	-18.5156	1.54538e-76	4.84242e-75	Down	IL6ST
CPOX	1503.15	1.1409	0.0616206	18.5149	1.56526e-76	4.9014e-75	Up	CPOX
RP11-81H3.2	31.9451	6.30117	0.340338	18.5144	1.5798e-76	4.94361e-75	Up	RP11-81H3.2
RP11-750H9.5	92.577	-1.97925	0.106909	-18.5134	1.6104e-76	5.03595e-75	Down	RP11-750H9.5
TNR	67.8195	-3.7553	0.202861	-18.5117	1.66155e-76	5.19239e-75	Down	TNR
GORASP1	2048.62	-0.657604	0.0355373	-18.5046	1.89567e-76	5.92003e-75	Down	GORASP1
CTD-2022H16.2	5.31506	-4.48001	0.24211	-18.504	1.91653e-76	5.98115e-75	Down	CTD-2022H16.2
CYP27B1	344.114	2.17731	0.117672	18.5033	1.94352e-76	6.06129e-75	Up	CYP27B1
TLL2	88.718	3.13174	0.169264	18.5022	1.98332e-76	6.18126e-75	Up	TLL2
CDH24	801.29	1.74446	0.0943253	18.4941	2.30365e-76	7.17479e-75	Up	CDH24
AK4P1	17.8422	2.66253	0.14397	18.4937	2.32233e-76	7.22811e-75	Up	AK4P1
MAGEA9	32.3342	9.40022	0.508306	18.4932	2.34046e-76	7.27964e-75	Up	MAGEA9
SGCA	223.132	-2.57024	0.139002	-18.4906	2.45583e-76	7.63335e-75	Down	SGCA
SEMA4B	13014.1	1.84653	0.0998949	18.4847	2.74122e-76	8.5147e-75	Up	SEMA4B
CTB-36H16.2	69.6978	-1.77241	0.0958894	-18.4839	2.78412e-76	8.64214e-75	Down	CTB-36H16.2
RP11-560J1.2	28.5419	2.19822	0.118936	18.4824	2.85938e-76	8.86982e-75	Up	RP11-560J1.2
SELPLG	1953.46	-1.82844	0.0989316	-18.4819	2.88999e-76	8.95878e-75	Down	SELPLG
CALML5	381.744	7.19523	0.389331	18.481	2.93507e-76	9.09242e-75	Up	CALML5
MAGI2-AS3	647.845	-1.89747	0.102682	-18.4791	3.03976e-76	9.41045e-75	Down	MAGI2-AS3
RP11-325L12.6	11.268	-2.00825	0.108754	-18.466	3.87609e-76	1.19915e-74	Down	RP11-325L12.6
HSPB2	45.7918	-1.84484	0.0999173	-18.4637	4.045e-76	1.25058e-74	Down	HSPB2
TSPAN12	1619.99	-1.97149	0.106779	-18.4634	4.06999e-76	1.25746e-74	Down	TSPAN12
CYP4A22-AS1	18.4381	2.67479	0.144897	18.4599	4.34238e-76	1.34073e-74	Up	CYP4A22-AS1
SPRED3	176.348	2.23686	0.121233	18.4509	5.13153e-76	1.58332e-74	Up	SPRED3
GRHL1	1645.13	2.03333	0.110205	18.4505	5.16781e-76	1.59346e-74	Up	GRHL1
MRM1	433.383	1.26518	0.0685771	18.449	5.30765e-76	1.63548e-74	Up	MRM1
NKX3-2	30.8076	3.98707	0.216329	18.4306	7.46368e-76	2.29831e-74	Up	NKX3-2
RP11-443P15.2	1020.43	4.44278	0.24106	18.4302	7.52054e-76	2.31428e-74	Up	RP11-443P15.2
APOBR	924.441	-1.91286	0.103802	-18.4279	7.85325e-76	2.41506e-74	Down	APOBR
RP1-27K12.2	634.01	6.66606	0.361757	18.4269	7.99792e-76	2.45791e-74	Up	RP1-27K12.2
RP4-724E16.2	86.8006	2.19746	0.119301	18.4195	9.16655e-76	2.81519e-74	Up	RP4-724E16.2
MAFF	1993.38	-1.53788	0.0835131	-18.4149	9.98315e-76	3.06395e-74	Down	MAFF
RP11-758M4.4	65.754	6.19144	0.336232	18.4142	1.01134e-75	3.10186e-74	Up	RP11-758M4.4
SPRY4	2771.76	-1.76359	0.0957756	-18.4138	1.01804e-75	3.12035e-74	Down	SPRY4
COL6A4P1	17.2102	3.66262	0.19891	18.4135	1.0237e-75	3.13562e-74	Up	COL6A4P1
KIAA1683	390.403	-2.51453	0.136573	-18.4117	1.05892e-75	3.24135e-74	Down	KIAA1683
SERPING1	16520.6	-1.65967	0.0901458	-18.411	1.07259e-75	3.28105e-74	Down	SERPING1
HORMAD1	283.728	4.4197	0.240069	18.4101	1.08973e-75	3.33127e-74	Up	HORMAD1
ABCA3	12273.7	-2.9512	0.160434	-18.3951	1.43761e-75	4.39183e-74	Down	ABCA3
FAM83H	7690.56	1.4569	0.0792039	18.3943	1.4592e-75	4.45484e-74	Up	FAM83H
PTGIR	276.381	-1.69616	0.0922243	-18.3917	1.53026e-75	4.6687e-74	Down	PTGIR
DUS1L	5179.05	1.15548	0.0628338	18.3894	1.59683e-75	4.86859e-74	Up	DUS1L
HOXA5	306.213	-1.73284	0.0942443	-18.3867	1.67938e-75	5.11692e-74	Down	HOXA5
LDHA	44081.2	1.37949	0.0750275	18.3865	1.68662e-75	5.13559e-74	Up	LDHA
RP11-191L9.4	20.46	6.55687	0.356795	18.3772	2.00175e-75	6.09114e-74	Up	RP11-191L9.4
LHFPL5	11.5609	4.76394	0.259233	18.377	2.00631e-75	6.101e-74	Up	LHFPL5
PGAM5	3162.95	1.19725	0.0651651	18.3725	2.17998e-75	6.62476e-74	Up	PGAM5
SYNM	857.545	-1.68613	0.0917855	-18.3703	2.27016e-75	6.89429e-74	Down	SYNM
GPER1	198.751	-2.3596	0.128451	-18.3696	2.29984e-75	6.97985e-74	Down	GPER1
AATK	574.853	-2.38195	0.129739	-18.3596	2.76615e-75	8.38957e-74	Down	AATK
SMAD7	1417.97	-1.33623	0.0727822	-18.3593	2.7815e-75	8.42612e-74	Down	SMAD7
ST14	14097.5	1.42502	0.0776183	18.3593	2.78184e-75	8.42612e-74	Up	ST14
HPRT1	2309.56	1.31426	0.0715942	18.357	2.89984e-75	8.7778e-74	Up	HPRT1
GEMIN8P4	63.3909	1.72168	0.093804	18.354	3.06547e-75	9.2731e-74	Up	GEMIN8P4
IPO4	333.43	1.29028	0.0703348	18.3448	3.6313e-75	1.09776e-73	Up	IPO4
POU6F2-AS2	23.6497	6.59494	0.359507	18.3444	3.65886e-75	1.10537e-73	Up	POU6F2-AS2
XPO1	10807	0.881183	0.0480438	18.3413	3.87763e-75	1.1707e-73	Up	XPO1
BARX1-AS1	22.3446	6.56932	0.35837	18.3311	4.67372e-75	1.41012e-73	Up	BARX1-AS1
IL1RL2	174.067	2.09534	0.114326	18.3278	4.96789e-75	1.4979e-73	Up	IL1RL2
FCN1	660.842	-2.55619	0.139475	-18.3272	5.02429e-75	1.51392e-73	Down	FCN1
ATAD3A	1395.75	1.25588	0.068527	18.3268	5.06103e-75	1.524e-73	Up	ATAD3A
RILP	586.557	-1.39307	0.0760213	-18.3248	5.24955e-75	1.57974e-73	Down	RILP
SAMHD1	6505.33	-1.46635	0.0800304	-18.3224	5.48267e-75	1.64882e-73	Down	SAMHD1
RP11-493L12.5	13.3554	3.2692	0.178459	18.319	5.83391e-75	1.75331e-73	Up	RP11-493L12.5
FOXD3	24.4478	4.86542	0.265664	18.3142	6.37499e-75	1.91469e-73	Up	FOXD3
KRT17	25684.3	3.68755	0.201377	18.3117	6.67999e-75	2.00499e-73	Up	KRT17
DEPDC7	202.054	2.57155	0.140484	18.3049	7.56884e-75	2.27031e-73	Up	DEPDC7
CX3CR1	240.099	-2.59952	0.142021	-18.3037	7.72658e-75	2.31612e-73	Down	CX3CR1
HIST1H3D	47.5705	3.12639	0.170822	18.302	7.97045e-75	2.38768e-73	Up	HIST1H3D
HNF4G	252.043	2.71365	0.148284	18.3003	8.23403e-75	2.46505e-73	Up	HNF4G
NDNF	2771.32	-3.05689	0.167055	-18.2988	8.46449e-75	2.5324e-73	Down	NDNF
TM6SF1	192.147	-1.81504	0.0992303	-18.2912	9.72304e-75	2.90706e-73	Down	TM6SF1
AC004947.2	19.1153	-3.47555	0.190014	-18.2911	9.74884e-75	2.91289e-73	Down	AC004947.2
EFNA2	16.2864	5.46055	0.298568	18.2892	1.00977e-74	3.01518e-73	Up	EFNA2
SPI1	2157.31	-1.85352	0.101349	-18.2886	1.02058e-74	3.04549e-73	Down	SPI1
GARS	7056.45	1.1126	0.0608411	18.287	1.05113e-74	3.13465e-73	Up	GARS
RP1-18D14.7	12.7034	-2.83606	0.155094	-18.286	1.06908e-74	3.18612e-73	Down	RP1-18D14.7
PDE1B	234.39	-1.88309	0.103005	-18.2815	1.16215e-74	3.46126e-73	Down	PDE1B
TENM4	1222.63	2.15291	0.117784	18.2785	1.22706e-74	3.65224e-73	Up	TENM4
PLA2G4F	1113.38	-2.69167	0.147283	-18.2755	1.29745e-74	3.85926e-73	Down	PLA2G4F
LRRFIP1	7334.03	-1.0428	0.0570718	-18.2717	1.38985e-74	4.13146e-73	Down	LRRFIP1
CORO2B	204.334	-2.25164	0.123236	-18.2709	1.40996e-74	4.18856e-73	Down	CORO2B
RP3-508I15.9	119.143	1.65092	0.0904115	18.2601	1.71996e-74	5.10619e-73	Up	RP3-508I15.9
OLFML1	554.718	-1.83907	0.100721	-18.2591	1.75233e-74	5.19895e-73	Down	OLFML1
THSD1	364.296	-1.94638	0.106626	-18.2543	1.91178e-74	5.6684e-73	Down	THSD1
PCYOX1	6888.91	-1.10176	0.0603572	-18.254	1.92144e-74	5.6934e-73	Down	PCYOX1
PLA2G2F	27.6437	6.23409	0.341665	18.2462	2.21716e-74	6.56544e-73	Up	PLA2G2F
MCOLN1	1415.88	-1.01718	0.0557498	-18.2454	2.24961e-74	6.65728e-73	Down	MCOLN1
ATOH8	1134.69	-2.99166	0.163995	-18.2424	2.37618e-74	7.02734e-73	Down	ATOH8
ALDOA	74431.1	1.2788	0.0701013	18.2422	2.3857e-74	7.05097e-73	Up	ALDOA
RP11-386G11.5	38.3903	2.05003	0.112435	18.2331	2.82032e-74	8.3302e-73	Up	RP11-386G11.5
C11orf96	1649.08	-2.28312	0.125225	-18.2322	2.8651e-74	8.45707e-73	Down	C11orf96
CDIPT-AS1	41.2035	3.59898	0.197405	18.2315	2.90287e-74	8.56311e-73	Up	CDIPT-AS1
PTPLAD2	1058.32	-1.60264	0.0879448	-18.2233	3.37402e-74	9.94661e-73	Down	PTPLAD2
ARAP3	1151.23	-1.36683	0.0750069	-18.2227	3.40727e-74	1.00382e-72	Down	ARAP3
PDE8B	301.881	-1.58334	0.0869011	-18.22	3.57854e-74	1.05361e-72	Down	PDE8B
CTD-2006C1.6	14.2569	2.6348	0.144615	18.2194	3.61816e-74	1.0646e-72	Up	CTD-2006C1.6
PIP5K1B	520.885	-2.43039	0.133421	-18.2159	3.85838e-74	1.13456e-72	Down	PIP5K1B
P2RY14	180.285	-1.90318	0.104487	-18.2146	3.95582e-74	1.16247e-72	Down	P2RY14
LBX2	65.2253	1.97738	0.108581	18.2111	4.21755e-74	1.2386e-72	Up	LBX2
BRDT	251.055	6.3741	0.350036	18.2098	4.3135e-74	1.26598e-72	Up	BRDT
RALGPS2	1621.23	1.44362	0.0792775	18.2097	4.32011e-74	1.26711e-72	Up	RALGPS2
MYRF	1772.55	-2.75489	0.151331	-18.2044	4.76484e-74	1.39667e-72	Down	MYRF
FETUB	49.3641	6.87653	0.377749	18.204	4.80044e-74	1.40622e-72	Up	FETUB
NELFCD	5017.21	0.976938	0.0536687	18.2031	4.87327e-74	1.42665e-72	Up	NELFCD
GINS3	520.197	1.3916	0.0764541	18.2018	4.99351e-74	1.46093e-72	Up	GINS3
PRICKLE2	791.17	-1.58572	0.0871326	-18.1989	5.26243e-74	1.53863e-72	Down	PRICKLE2
COLEC12	2156.93	-2.27306	0.124943	-18.1928	5.88638e-74	1.71997e-72	Down	COLEC12
DUSP1	15803.7	-2.16791	0.119171	-18.1916	6.01665e-74	1.75693e-72	Down	DUSP1
RP11-452C13.1	10.4525	-2.36196	0.129904	-18.1823	7.1223e-74	2.07848e-72	Down	RP11-452C13.1
ALDH2	9724.04	-1.68575	0.0927149	-18.182	7.16232e-74	2.08884e-72	Down	ALDH2
CTC-499J9.1	21.9457	5.82072	0.320147	18.1814	7.24396e-74	2.11132e-72	Up	CTC-499J9.1
LILRA5	254.484	-2.24934	0.123718	-18.1813	7.2658e-74	2.11636e-72	Down	LILRA5
UGT1A6	636.31	4.97362	0.273671	18.1737	8.3319e-74	2.42536e-72	Up	UGT1A6
MAGEA11	105.391	8.55391	0.470736	18.1714	8.70216e-74	2.53155e-72	Up	MAGEA11
XPOT	6804.36	1.21472	0.0668755	18.1639	9.96825e-74	2.89805e-72	Up	XPOT
CD300LF	471.493	-2.1287	0.117198	-18.1633	1.0076e-73	2.92753e-72	Down	CD300LF
DPH2	1521.29	1.00654	0.0554164	18.1631	1.01081e-73	2.93503e-72	Up	DPH2
SLC52A2	3807.07	1.30809	0.0720204	18.1628	1.01673e-73	2.95035e-72	Up	SLC52A2
GIMAP4	1551.06	-1.75059	0.0963886	-18.1618	1.03561e-73	3.00328e-72	Down	GIMAP4
SDCBP	10649.7	-1.05272	0.0579637	-18.1617	1.03839e-73	3.00943e-72	Down	SDCBP
STOM	14656.4	-1.35689	0.0747122	-18.1615	1.04093e-73	3.01492e-72	Down	STOM
TOM1L2	2790.33	-1.26662	0.0697556	-18.158	1.11035e-73	3.21399e-72	Down	TOM1L2
DAP3	5857.4	0.893978	0.0492463	18.1532	1.21111e-73	3.50345e-72	Up	DAP3
SERINC2	9350.2	1.98516	0.109359	18.1527	1.22162e-73	3.53164e-72	Up	SERINC2
HIST1H3H	223.07	2.62129	0.144443	18.1476	1.34244e-73	3.87851e-72	Up	HIST1H3H
RP11-582J16.4	57.7165	-1.78702	0.0984751	-18.147	1.35698e-73	3.91806e-72	Down	RP11-582J16.4
RP11-964E11.2	62.9592	3.34354	0.184272	18.1447	1.41525e-73	4.08376e-72	Up	RP11-964E11.2
HDAC1	7682.2	0.939311	0.0517734	18.1427	1.46556e-73	4.22631e-72	Up	HDAC1
CD81	26169.2	-1.03159	0.0568656	-18.1409	1.51493e-73	4.36595e-72	Down	CD81
METTL7A	4407.51	-1.88659	0.104005	-18.1395	1.5542e-73	4.47633e-72	Down	METTL7A
NOL11	2886.52	0.871932	0.0481068	18.1249	2.02641e-73	5.83276e-72	Up	NOL11
CELA2B	10.4038	-2.105	0.116168	-18.1204	2.2001e-73	6.32876e-72	Down	CELA2B
CPNE7	358.752	2.73205	0.150784	18.1189	2.2601e-73	6.49732e-72	Up	CPNE7
FIRRE	76.2493	3.03713	0.167625	18.1186	2.27236e-73	6.52853e-72	Up	FIRRE
GPD1L	2510.52	-1.51328	0.0835271	-18.1173	2.32873e-73	6.68633e-72	Down	GPD1L
SLC44A5	726.18	2.96541	0.163686	18.1164	2.3661e-73	6.78941e-72	Up	SLC44A5
LINC01460	48.8336	3.38907	0.187083	18.1154	2.41106e-73	6.91414e-72	Up	LINC01460
CELF2	3053.54	-1.87159	0.103349	-18.1094	2.68495e-73	7.6948e-72	Down	CELF2
RP11-126L15.4	24.835	2.22031	0.122618	18.1076	2.77672e-73	7.95288e-72	Up	RP11-126L15.4
CYP4B1	5415.16	-3.77787	0.208674	-18.1042	2.95409e-73	8.45568e-72	Down	CYP4B1
RBMS3	886.379	-1.89612	0.104736	-18.1039	2.97101e-73	8.49886e-72	Down	RBMS3
SOX12	1938.89	1.55829	0.086081	18.1026	3.04187e-73	8.69619e-72	Up	SOX12
RP11-108K3.1	12.7338	5.00656	0.276567	18.1025	3.04395e-73	8.69674e-72	Up	RP11-108K3.1
ZMYND15	288.293	-1.61411	0.0892049	-18.0944	3.52811e-73	1.00738e-71	Down	ZMYND15
LINC00163	8.29249	-3.4979	0.193336	-18.0923	3.66189e-73	1.04494e-71	Down	LINC00163
PRMT3	1015.05	1.09989	0.0607934	18.0922	3.6681e-73	1.04606e-71	Up	PRMT3
LINC01468	29.6539	6.60973	0.365347	18.0917	3.70677e-73	1.05644e-71	Up	LINC01468
GCLC	8274.58	2.70084	0.149297	18.0904	3.79184e-73	1.08002e-71	Up	GCLC
ENO1	98711.5	1.22681	0.0678565	18.0795	4.62465e-73	1.31642e-71	Up	ENO1
E2F1	1196.28	1.67876	0.0928609	18.0783	4.72775e-73	1.34494e-71	Up	E2F1
RP11-354P11.4	3.60884	-3.86329	0.213704	-18.0778	4.76734e-73	1.35537e-71	Down	RP11-354P11.4
BARD1	715.294	1.19024	0.0658504	18.0749	5.02865e-73	1.42879e-71	Up	BARD1
MYL9	9653.52	-1.76037	0.0973964	-18.0743	5.07659e-73	1.44152e-71	Down	MYL9
PRPF19	6926.54	0.850578	0.047067	18.0716	5.33067e-73	1.51274e-71	Up	PRPF19
PI16	104.596	-3.61036	0.199796	-18.0702	5.46859e-73	1.55093e-71	Down	PI16
SERPINB4	365.465	5.86835	0.324755	18.0701	5.4837e-73	1.55426e-71	Up	SERPINB4
SLC44A2	10110.5	-1.0523	0.0582378	-18.069	5.58825e-73	1.58293e-71	Down	SLC44A2
KCNMB3	164.673	1.83137	0.101359	18.0682	5.67776e-73	1.6073e-71	Up	KCNMB3
ADAMTS9-AS2	51.7844	-2.68531	0.148639	-18.066	5.90732e-73	1.67126e-71	Down	ADAMTS9-AS2
RP11-108K3.2	11.1502	5.43069	0.300608	18.0657	5.93596e-73	1.67834e-71	Up	RP11-108K3.2
BCL2L12	971.432	1.22961	0.0680777	18.0619	6.35884e-73	1.79681e-71	Up	BCL2L12
TJP1	5908.01	-1.06619	0.0590313	-18.0614	6.41366e-73	1.81119e-71	Down	TJP1
CTD-2318O12.1	15.44	3.88176	0.214963	18.0578	6.85179e-73	1.93374e-71	Up	CTD-2318O12.1
RP5-907D15.4	14.7448	3.69403	0.20457	18.0576	6.87744e-73	1.9398e-71	Up	RP5-907D15.4
ADAMTS1	3474.84	-2.14382	0.118743	-18.0543	7.30015e-73	2.05777e-71	Down	ADAMTS1
SMCO3	33.5536	-2.06701	0.114496	-18.0531	7.4595e-73	2.10141e-71	Down	SMCO3
RP11-328K4.1	16.9131	5.71486	0.316624	18.0493	7.98364e-73	2.2477e-71	Up	RP11-328K4.1
CMTM2	29.7304	-2.25453	0.124919	-18.0479	8.1891e-73	2.30414e-71	Down	CMTM2
DDX55	1209.7	0.929874	0.0515264	18.0466	8.39588e-73	2.36089e-71	Up	DDX55
CTDSPL	2729.06	-1.12264	0.0622094	-18.0461	8.46398e-73	2.37859e-71	Down	CTDSPL
PAEP	521.192	5.11955	0.283752	18.0424	9.05816e-73	2.54403e-71	Up	PAEP
TUBA1C	8897.19	1.34927	0.0747956	18.0395	9.54349e-73	2.67871e-71	Up	TUBA1C
TMEM47	1134.49	-1.82857	0.101396	-18.0339	1.05484e-72	2.95897e-71	Down	TMEM47
GMFG	1170.81	-1.75119	0.0971275	-18.0298	1.13742e-72	3.1887e-71	Down	GMFG
RP11-480A16.1	124.074	2.25636	0.125188	18.0238	1.26772e-72	3.55184e-71	Up	RP11-480A16.1
IGFL1	81.4515	5.62027	0.311894	18.0198	1.36257e-72	3.81528e-71	Up	IGFL1
ACRV1	15.6004	2.5833	0.143369	18.0186	1.39321e-72	3.89871e-71	Up	ACRV1
HCN3	322.238	1.69049	0.0938458	18.0134	1.52838e-72	4.2744e-71	Up	HCN3
RP5-908M14.10	46.4555	2.17816	0.120929	18.0119	1.57135e-72	4.39191e-71	Up	RP5-908M14.10
TRIM15	48.3166	5.54767	0.308022	18.0106	1.60748e-72	4.49018e-71	Up	TRIM15
INHA	170.203	4.12183	0.228877	18.0089	1.65895e-72	4.63116e-71	Up	INHA
SOX11	193.051	4.76027	0.264332	18.0087	1.66506e-72	4.64542e-71	Up	SOX11
CYCSP6	29.9932	6.2399	0.346538	18.0064	1.73504e-72	4.83774e-71	Up	CYCSP6
ABCA9	196.25	-2.08177	0.115627	-18.0042	1.80525e-72	5.03049e-71	Down	ABCA9
ADCY9	2155.99	-1.44509	0.0802718	-18.0024	1.86495e-72	5.19372e-71	Down	ADCY9
CCDC167	862.475	1.41745	0.0787837	17.9916	2.26565e-72	6.30583e-71	Up	CCDC167
RHCG	631.651	4.78465	0.266071	17.9826	2.6664e-72	7.41676e-71	Up	RHCG
CSE1L	6200.68	1.06256	0.0590901	17.9821	2.6922e-72	7.48402e-71	Up	CSE1L
AAED1	839.278	-1.09838	0.0610933	-17.9787	2.86186e-72	7.95089e-71	Down	AAED1
RP5-1056H1.2	50.6579	2.45917	0.136812	17.9749	3.06661e-72	8.51461e-71	Up	RP5-1056H1.2
RUVBL1	3579.72	1.10972	0.0617577	17.969	3.41027e-72	9.46314e-71	Up	RUVBL1
C3orf67	258.894	2.01052	0.111909	17.9657	3.61933e-72	1.00372e-70	Up	C3orf67
C1orf35	1164.21	1.06754	0.0594408	17.9598	4.02481e-72	1.1155e-70	Up	C1orf35
RP11-657O9.1	32.4948	4.78857	0.26671	17.9542	4.45034e-72	1.23271e-70	Up	RP11-657O9.1
DNAJB11	5638.3	1.11221	0.0619582	17.9509	4.71809e-72	1.30609e-70	Up	DNAJB11
ANKRD18B	98.6159	3.51522	0.195832	17.9502	4.7824e-72	1.3231e-70	Up	ANKRD18B
UQCC2	2071.69	1.41591	0.0789374	17.9371	6.05019e-72	1.67285e-70	Up	UQCC2
GOLM1	8090.85	1.62246	0.0904634	17.935	6.2833e-72	1.73627e-70	Up	GOLM1
RTBDN	26.686	4.81964	0.268814	17.9293	6.97128e-72	1.92523e-70	Up	RTBDN
FILIP1	687.508	-2.29718	0.128135	-17.9278	7.15861e-72	1.97578e-70	Down	FILIP1
TNFRSF25	790.698	1.99076	0.111087	17.9208	8.12015e-72	2.23984e-70	Up	TNFRSF25
PLEKHA8	990.096	1.13759	0.063481	17.9201	8.21329e-72	2.26418e-70	Up	PLEKHA8
KIAA0408	17.7533	-3.53314	0.197166	-17.9196	8.28847e-72	2.28354e-70	Down	KIAA0408
OLA1	4780.26	1.10276	0.0615456	17.9177	8.5798e-72	2.3624e-70	Up	OLA1
RAET1K	22.6998	2.62323	0.146412	17.9168	8.7257e-72	2.40115e-70	Up	RAET1K
CARD16	426.463	-1.47193	0.0821547	-17.9165	8.76702e-72	2.41109e-70	Down	CARD16
RP11-253E3.3	205.305	-1.76879	0.0987288	-17.9157	8.89859e-72	2.44582e-70	Down	RP11-253E3.3
UCK2	2134.54	1.71	0.0954539	17.9145	9.09505e-72	2.49833e-70	Up	UCK2
EPYC	51.5112	4.66902	0.260664	17.912	9.50212e-72	2.60861e-70	Up	EPYC
AC006262.5	66.665	5.14669	0.287338	17.9116	9.56702e-72	2.62487e-70	Up	AC006262.5
MMS22L	836.353	1.25524	0.0700829	17.9107	9.72524e-72	2.6667e-70	Up	MMS22L
APLN	785.409	-2.36093	0.13183	-17.9089	1.00476e-71	2.75345e-70	Down	APLN
AF127577.8	20.9711	6.58528	0.367777	17.9056	1.06546e-71	2.91807e-70	Up	AF127577.8
JPH4	85.3944	-2.47253	0.138089	-17.9054	1.07077e-71	2.93089e-70	Down	JPH4
FUT9	56.0153	5.6937	0.318044	17.9022	1.13275e-71	3.0987e-70	Up	FUT9
ATP6V1C2	434.057	2.59395	0.144928	17.8981	1.21936e-71	3.33367e-70	Up	ATP6V1C2
PGR	141.86	-2.32297	0.129802	-17.8962	1.26205e-71	3.44834e-70	Down	PGR
RP11-284F21.7	98.7077	3.44898	0.192776	17.8911	1.38237e-71	3.77487e-70	Up	RP11-284F21.7
SULT4A1	87.9821	4.35196	0.243316	17.886	1.51571e-71	4.13654e-70	Up	SULT4A1
CKAP4	9219.22	1.23266	0.068918	17.8859	1.51981e-71	4.1453e-70	Up	CKAP4
GRIK4	54.0624	-2.53541	0.141768	-17.8842	1.56589e-71	4.26846e-70	Down	GRIK4
HIST1H3G	47.0915	3.70498	0.207166	17.8841	1.56922e-71	4.27502e-70	Up	HIST1H3G
POU3F2	75.1128	5.43937	0.304216	17.88	1.6897e-71	4.60052e-70	Up	POU3F2
GALNT7	3205.05	1.41476	0.0791568	17.8729	1.91712e-71	5.21666e-70	Up	GALNT7
RP11-496H1.1	78.9406	2.41165	0.13496	17.8694	2.04015e-71	5.54819e-70	Up	RP11-496H1.1
EIF4EBP1	3356.03	2.09434	0.11722	17.8668	2.14102e-71	5.81908e-70	Up	EIF4EBP1
ANO6	4606.57	-1.04064	0.0582575	-17.8628	2.29899e-71	6.24477e-70	Down	ANO6
TBX5	461.758	-1.83465	0.102733	-17.8583	2.49012e-71	6.75997e-70	Down	TBX5
AHNAK	46901.4	-1.73792	0.0973275	-17.8565	2.57445e-71	6.9848e-70	Down	AHNAK
DCST1	41.9952	2.25246	0.126155	17.8547	2.65835e-71	7.2082e-70	Up	DCST1
RPGR	516.765	-1.20094	0.0672691	-17.8527	2.75263e-71	7.45949e-70	Down	RPGR
TTF2	1312.18	1.11922	0.0627056	17.8487	2.95672e-71	8.00787e-70	Up	TTF2
RP11-199F11.2	59.6584	1.84751	0.10353	17.8452	3.14994e-71	8.5262e-70	Up	RP11-199F11.2
RP3-323A16.1	110.353	3.32917	0.186624	17.8389	3.52259e-71	9.5293e-70	Up	RP3-323A16.1
LPAR2	1070.7	1.10151	0.0617501	17.8382	3.57231e-71	9.65815e-70	Up	LPAR2
PERP	29240.7	1.76452	0.098919	17.8381	3.57791e-71	9.66765e-70	Up	PERP
LIPK	16.8435	6.26955	0.351562	17.8334	3.88818e-71	1.04999e-69	Up	LIPK
RXFP1	124.797	-2.81892	0.15808	-17.8322	3.97324e-71	1.07233e-69	Down	RXFP1
RP11-46B11.2	30.6678	4.80816	0.269665	17.8301	4.12793e-71	1.11343e-69	Up	RP11-46B11.2
SLC39A11	3078.05	1.19069	0.0667886	17.8277	4.31007e-71	1.16189e-69	Up	SLC39A11
TRMU	1356.92	1.10187	0.0618107	17.8265	4.40185e-71	1.18594e-69	Up	TRMU
TMEM150B	176.013	-2.12283	0.119098	-17.8241	4.59153e-71	1.23632e-69	Down	TMEM150B
DHX34	1527.67	1.09082	0.0612001	17.8238	4.62086e-71	1.2435e-69	Up	DHX34
CHRDL1	1158.59	-3.02765	0.169952	-17.8147	5.43093e-71	1.46064e-69	Down	CHRDL1
RP11-4B16.3	4.68016	-2.63462	0.147926	-17.8104	5.87128e-71	1.57816e-69	Down	RP11-4B16.3
NABP2	1824.8	0.989922	0.0556066	17.8022	6.79018e-71	1.82409e-69	Up	NABP2
THOC3	655.355	1.40659	0.0790177	17.801	6.94287e-71	1.86403e-69	Up	THOC3
RP11-676B18.1	15.9298	5.61149	0.315263	17.7994	7.14167e-71	1.91629e-69	Up	RP11-676B18.1
CAB39L	657.708	-1.52641	0.0857588	-17.7989	7.20703e-71	1.93271e-69	Down	CAB39L
FAM46B	542.054	-2.4451	0.137376	-17.7986	7.243e-71	1.94123e-69	Down	FAM46B
DIO2	953.041	2.82565	0.158768	17.7974	7.40749e-71	1.98417e-69	Up	DIO2
RP11-481H12.1	35.4569	-2.32458	0.130618	-17.7968	7.47846e-71	2.00202e-69	Down	RP11-481H12.1
CCDC64	1184.86	1.88003	0.105661	17.7932	7.98525e-71	2.13646e-69	Up	CCDC64
CYP3A7	32.41	-2.3224	0.130547	-17.7897	8.49621e-71	2.27185e-69	Down	CYP3A7
YWHAZ	55421.3	1.01228	0.0569128	17.7866	8.98154e-71	2.40024e-69	Up	YWHAZ
WNT3A	211.916	-3.24497	0.182451	-17.7855	9.15751e-71	2.44586e-69	Down	WNT3A
LRRK2	5075.84	-2.96197	0.16654	-17.7853	9.18877e-71	2.45279e-69	Down	LRRK2
COL4A3	850.95	-2.80448	0.157691	-17.7846	9.29495e-71	2.47971e-69	Down	COL4A3
SLC24A4	67.3835	-2.39464	0.134679	-17.7804	1.00335e-70	2.6752e-69	Down	SLC24A4
ITGB4	17556.5	2.18685	0.123001	17.7791	1.02539e-70	2.7324e-69	Up	ITGB4
PIAS1	2007.72	-0.787004	0.0442667	-17.7787	1.03349e-70	2.7524e-69	Down	PIAS1
RP11-738B7.1	7.82927	3.75732	0.211406	17.773	1.14322e-70	3.04286e-69	Up	RP11-738B7.1
RP11-25H12.1	10.3981	5.73722	0.322831	17.7716	1.17386e-70	3.12262e-69	Up	RP11-25H12.1
PROC	145.356	3.10889	0.174937	17.7715	1.17546e-70	3.1251e-69	Up	PROC
NEDD9	7693.04	-1.88364	0.10601	-17.7685	1.23944e-70	3.2933e-69	Down	NEDD9
DLG5	2970.02	1.39166	0.078387	17.7537	1.61248e-70	4.28203e-69	Up	DLG5
VGF	66.1092	3.87685	0.218387	17.7522	1.65799e-70	4.40037e-69	Up	VGF
PARD6B	813.54	-1.47794	0.0832632	-17.7502	1.71642e-70	4.55283e-69	Down	PARD6B
ANXA10	190.73	5.30656	0.298963	17.7499	1.72685e-70	4.57556e-69	Up	ANXA10
CYP27A1	3369.33	-2.03744	0.114786	-17.7499	1.72696e-70	4.57556e-69	Down	CYP27A1
LIG1	1972.32	1.12163	0.0631998	17.7474	1.80628e-70	4.78297e-69	Up	LIG1
LDB3	85.2923	-2.01769	0.113695	-17.7466	1.83063e-70	4.84469e-69	Down	LDB3
CTD-2227E11.1	47.6511	2.60451	0.146761	17.7466	1.83206e-70	4.8457e-69	Up	CTD-2227E11.1
RP11-693N9.2	192.786	-1.80746	0.101886	-17.74	2.05819e-70	5.44068e-69	Down	RP11-693N9.2
CITED2	4826.24	-1.78883	0.100844	-17.7386	2.11165e-70	5.57828e-69	Down	CITED2
RP11-794G24.1	28.7764	3.00394	0.169345	17.7386	2.11265e-70	5.57828e-69	Up	RP11-794G24.1
CLEC1A	227.859	-2.16443	0.122033	-17.7364	2.19404e-70	5.78988e-69	Down	CLEC1A
ALDH3B1	3669.47	-2.25945	0.127413	-17.7333	2.3201e-70	6.11907e-69	Down	ALDH3B1
ZEB2	2474.35	-1.72726	0.0974094	-17.732	2.37546e-70	6.26152e-69	Down	ZEB2
DOCK11	1227.06	-1.66864	0.0941099	-17.7308	2.42645e-70	6.39228e-69	Down	DOCK11
RP11-800A3.7	22.5088	-1.74034	0.0981631	-17.7291	2.50106e-70	6.58509e-69	Down	RP11-800A3.7
POLG2	544.828	1.12323	0.0633607	17.7276	2.56962e-70	6.76175e-69	Up	POLG2
MIOX	46.2957	3.9057	0.22034	17.7258	2.65081e-70	6.97143e-69	Up	MIOX
PC	2076.93	1.82706	0.103122	17.7174	3.07599e-70	8.08504e-69	Up	PC
GIPC3	243.742	-1.59402	0.0900262	-17.7062	3.75548e-70	9.86543e-69	Down	GIPC3
TUBB2B	630.486	3.79497	0.214337	17.7056	3.79372e-70	9.96024e-69	Up	TUBB2B
FAM132B	236.176	2.90672	0.164175	17.7051	3.83129e-70	1.00532e-68	Up	FAM132B
RP11-287F9.2	4.81683	-4.72879	0.267101	-17.7042	3.8951e-70	1.02148e-68	Down	RP11-287F9.2
NAA40	1558.45	0.977241	0.0552018	17.7031	3.97033e-70	1.04062e-68	Up	NAA40
CTD-3214H19.16	2.53095	-4.7249	0.266944	-17.7	4.19457e-70	1.09877e-68	Down	CTD-3214H19.16
KDELR3	2016.87	1.71014	0.0966477	17.6946	4.61468e-70	1.20814e-68	Up	KDELR3
DLX1	27.2928	4.67477	0.264217	17.6929	4.75547e-70	1.24429e-68	Up	DLX1
MYO3B	169.779	3.52456	0.199294	17.6852	5.45214e-70	1.42578e-68	Up	MYO3B
TFG	7168.88	0.960065	0.0542907	17.6838	5.59108e-70	1.46129e-68	Up	TFG
MRPL9	2527.61	0.948092	0.0536194	17.6819	5.78195e-70	1.51032e-68	Up	MRPL9
DDX39A	3745.01	1.22021	0.069013	17.6808	5.89176e-70	1.53813e-68	Up	DDX39A
SRSF12	141.753	2.29936	0.130061	17.6791	6.0757e-70	1.58526e-68	Up	SRSF12
GJB5	427.995	3.46744	0.196135	17.6788	6.10448e-70	1.59188e-68	Up	GJB5
AIMP2	1154.15	1.11066	0.0628287	17.6775	6.24581e-70	1.62781e-68	Up	AIMP2
NQO1	13367.8	2.90962	0.164618	17.675	6.53787e-70	1.70297e-68	Up	NQO1
CASQ2	74.729	-2.95273	0.167136	-17.6667	7.57299e-70	1.97149e-68	Down	CASQ2
SPRR2D	733.561	5.60128	0.317211	17.6579	8.84473e-70	2.30127e-68	Up	SPRR2D
DHRS13	317.74	1.31904	0.0747285	17.6511	9.9798e-70	2.59514e-68	Up	DHRS13
DDN	51.0369	2.86184	0.162151	17.6492	1.03121e-69	2.68003e-68	Up	DDN
SLC50A1	4316.97	1.38154	0.0782929	17.6458	1.09667e-69	2.84841e-68	Up	SLC50A1
FOXD2-AS1	208.441	1.51005	0.085576	17.6457	1.09722e-69	2.84841e-68	Up	FOXD2-AS1
RP11-875O11.1	42.765	-1.48487	0.0841935	-17.6364	1.29543e-69	3.36107e-68	Down	RP11-875O11.1
MSI2	4250.58	1.28833	0.0730637	17.633	1.37536e-69	3.56646e-68	Up	MSI2
OGDHL	228.742	3.61008	0.204787	17.6284	1.49052e-69	3.86294e-68	Up	OGDHL
AC090945.1	13.7422	2.75797	0.156477	17.6254	1.57351e-69	4.07573e-68	Up	AC090945.1
SLC2A5	474.51	2.16465	0.12283	17.6231	1.63735e-69	4.2387e-68	Up	SLC2A5
MIR3677	5.86853	-2.73769	0.155363	-17.6212	1.69281e-69	4.37984e-68	Down	MIR3677
ANGPTL7	27.4538	-3.77139	0.21406	-17.6184	1.78019e-69	4.60336e-68	Down	ANGPTL7
DDX56	4149.39	0.888022	0.0504266	17.6102	2.05693e-69	5.31598e-68	Up	DDX56
MAGEA4	1179.22	8.55838	0.486042	17.6083	2.12661e-69	5.49301e-68	Up	MAGEA4
VWFP1	24.3194	-2.64962	0.150497	-17.6058	2.22377e-69	5.74077e-68	Down	VWFP1
PPME1	3769.04	0.986177	0.056034	17.5996	2.4795e-69	6.39739e-68	Up	PPME1
UBE2O	2733.73	0.9435	0.0536104	17.5992	2.49852e-69	6.44286e-68	Up	UBE2O
RP5-1061H20.4	42.989	1.77634	0.100948	17.5966	2.61671e-69	6.74389e-68	Up	RP5-1061H20.4
RP11-400N13.3	19.5781	3.7122	0.210978	17.5952	2.68071e-69	6.90498e-68	Up	RP11-400N13.3
LINC00626	18.211	5.40825	0.307531	17.586	3.15424e-69	8.12019e-68	Up	LINC00626
WNT3	427.174	1.8047	0.102627	17.5851	3.20511e-69	8.24657e-68	Up	WNT3
PTPN1	5412.67	-0.906082	0.0515322	-17.5829	3.3338e-69	8.57291e-68	Down	PTPN1
FRMD5	207.317	2.62963	0.149566	17.5817	3.4029e-69	8.74576e-68	Up	FRMD5
STIP1	9955.89	0.950104	0.0540407	17.5813	3.42735e-69	8.80372e-68	Up	STIP1
SYNDIG1L	50.2446	-3.06723	0.17458	-17.5693	4.23676e-69	1.08768e-67	Down	SYNDIG1L
METTL1	1265.42	1.29294	0.0735965	17.5679	4.33648e-69	1.11266e-67	Up	METTL1
SLC5A12	96.0537	3.80734	0.216725	17.5676	4.3628e-69	1.11879e-67	Up	SLC5A12
HOXC9	99.1792	3.43447	0.195551	17.563	4.7298e-69	1.21224e-67	Up	HOXC9
ADAMTS9-AS1	66.6282	-3.08091	0.175435	-17.5616	4.85057e-69	1.2425e-67	Down	ADAMTS9-AS1
RP11-145A3.1	27.5433	2.97896	0.16966	17.5584	5.13235e-69	1.31395e-67	Up	RP11-145A3.1
RP11-532F6.3	61.8698	-2.02791	0.115501	-17.5576	5.20347e-69	1.33143e-67	Down	RP11-532F6.3
FAM72A	71.5085	1.726	0.098306	17.5574	5.2232e-69	1.33574e-67	Up	FAM72A
HPCA	28.63	2.39625	0.136495	17.5556	5.3874e-69	1.37697e-67	Up	HPCA
PLOD2	6367.38	2.02623	0.115427	17.5542	5.52248e-69	1.41071e-67	Up	PLOD2
KRT78	67.2277	3.97785	0.226639	17.5515	5.79654e-69	1.47991e-67	Up	KRT78
EMR1	176.23	-2.71457	0.154672	-17.5505	5.89864e-69	1.50515e-67	Down	EMR1
THBS2	10635.5	2.37171	0.135144	17.5495	6.00273e-69	1.53086e-67	Up	THBS2
AC079630.4	323.536	-3.11794	0.177685	-17.5475	6.21032e-69	1.58293e-67	Down	AC079630.4
CDC7	617.505	1.45208	0.0827581	17.5461	6.36801e-69	1.62223e-67	Up	CDC7
EPM2A	252.404	-1.03142	0.0587947	-17.5427	6.76353e-69	1.72204e-67	Down	EPM2A
ABCC2	837.056	4.47547	0.255159	17.54	7.09851e-69	1.80634e-67	Up	ABCC2
SPRR3	856.175	6.27852	0.357975	17.539	7.22234e-69	1.83684e-67	Up	SPRR3
BDH1	1590.55	1.67894	0.0957326	17.5378	7.37415e-69	1.87442e-67	Up	BDH1
SLC35F2	1818.6	1.62731	0.0927937	17.5369	7.4934e-69	1.90369e-67	Up	SLC35F2
RP11-775C24.5	69.3365	-1.24999	0.0712823	-17.5358	7.63328e-69	1.93816e-67	Down	RP11-775C24.5
HSPB7	225.582	-2.17897	0.124348	-17.5232	9.5352e-69	2.41975e-67	Down	HSPB7
GATA2	730.984	-1.9779	0.112919	-17.5162	1.07862e-68	2.73571e-67	Down	GATA2
RP11-356N1.2	7.76956	-2.45577	0.140204	-17.5157	1.0874e-68	2.75647e-67	Down	RP11-356N1.2
PALMD	880.747	-1.90144	0.108558	-17.5154	1.09275e-68	2.76852e-67	Down	PALMD
RP11-609N14.4	188.42	-2.69227	0.153733	-17.5126	1.14797e-68	2.90684e-67	Down	RP11-609N14.4
SALL1	105.595	5.62469	0.321247	17.5089	1.22445e-68	3.0988e-67	Up	SALL1
LPHN2	2654.49	-1.82775	0.104416	-17.5044	1.32627e-68	3.35465e-67	Down	LPHN2
RARA	2573.05	-1.12736	0.0644065	-17.5039	1.3385e-68	3.38373e-67	Down	RARA
DLL4	1017.35	-1.51533	0.0865737	-17.5033	1.35239e-68	3.41697e-67	Down	DLL4
ACTL8	33.9377	6.98982	0.399374	17.5019	1.38451e-68	3.49622e-67	Up	ACTL8
SMCO2	26.7991	2.69842	0.154194	17.5001	1.42952e-68	3.60792e-67	Up	SMCO2
KRT75	106.587	6.36823	0.363909	17.4995	1.44507e-68	3.64518e-67	Up	KRT75
RP6-191P20.4	12.2932	4.7682	0.272612	17.4908	1.68399e-68	4.24553e-67	Up	RP6-191P20.4
INTS7	1774.78	0.938792	0.0536905	17.4853	1.85544e-68	4.67525e-67	Up	INTS7
PAX7	284.673	7.02654	0.401888	17.4838	1.9027e-68	4.79172e-67	Up	PAX7
TBC1D31	534.468	1.23858	0.0708956	17.4705	2.40537e-68	6.05434e-67	Up	TBC1D31
NUP43	1803.69	0.758156	0.0434009	17.4687	2.48219e-68	6.24431e-67	Up	NUP43
ADAMTS14	369.747	2.17475	0.124497	17.4683	2.49702e-68	6.2782e-67	Up	ADAMTS14
FAM212B	494.393	-1.38002	0.0790246	-17.4632	2.73312e-68	6.86809e-67	Down	FAM212B
FAM189B	2266.84	1.04536	0.0598691	17.4607	2.85171e-68	7.16221e-67	Up	FAM189B
PRKDC	13297.4	1.26498	0.0724625	17.457	3.04272e-68	7.63779e-67	Up	PRKDC
ARHGEF10	1428.21	-1.44541	0.082803	-17.456	3.09928e-68	7.77556e-67	Down	ARHGEF10
MAGI3	1819.02	-1.49306	0.0855484	-17.4528	3.28001e-68	8.22453e-67	Down	MAGI3
AC005077.14	156.554	2.94446	0.168711	17.4527	3.28319e-68	8.22805e-67	Up	AC005077.14
HMBS	1489.09	1.19816	0.0686522	17.4526	3.28719e-68	8.23363e-67	Up	HMBS
SLC25A13	1839.02	1.07962	0.0618747	17.4485	3.53105e-68	8.83965e-67	Up	SLC25A13
CTA-989H11.1	38.5851	1.78307	0.102211	17.4451	3.75368e-68	9.39191e-67	Up	CTA-989H11.1
SOHLH1	58.4387	7.32358	0.419858	17.443	3.89086e-68	9.72988e-67	Up	SOHLH1
SOCS3	9610.18	-1.73583	0.0995184	-17.4424	3.93526e-68	9.83559e-67	Down	SOCS3
ITIH3	80.8714	-1.99682	0.114486	-17.4416	3.99044e-68	9.96815e-67	Down	ITIH3
MCTS2P	64.817	1.63207	0.0936039	17.4359	4.40421e-68	1.09958e-66	Up	MCTS2P
CTC-480C2.1	12.862	6.04435	0.346721	17.4329	4.64589e-68	1.15929e-66	Up	CTC-480C2.1
GRHL2	3400.93	1.18962	0.0682554	17.4289	4.97729e-68	1.24132e-66	Up	GRHL2
SLC7A7	1798.62	-1.72208	0.0988078	-17.4286	5.00565e-68	1.24772e-66	Down	SLC7A7
CCDC86	1487.25	1.1173	0.0641078	17.4284	5.02301e-68	1.25138e-66	Up	CCDC86
FABP4	1310.09	-4.08901	0.234619	-17.4283	5.03026e-68	1.25251e-66	Down	FABP4
CTD-2033A16.3	16.3945	2.90704	0.166801	17.4282	5.03951e-68	1.25414e-66	Up	CTD-2033A16.3
RP11-909N17.2	24.2631	4.65644	0.267209	17.4262	5.21911e-68	1.29813e-66	Up	RP11-909N17.2
PRDM13	20.3168	6.22711	0.357569	17.4151	6.33679e-68	1.57529e-66	Up	PRDM13
NOP56	5924	1.06339	0.0610892	17.4071	7.2843e-68	1.80986e-66	Up	NOP56
ATP2A1	88.9758	1.91106	0.109826	17.4008	8.13532e-68	2.02022e-66	Up	ATP2A1
ENTPD8	128.052	3.54766	0.203892	17.3997	8.29699e-68	2.05926e-66	Up	ENTPD8
HIST3H2A	552.109	2.82763	0.162539	17.3966	8.75053e-68	2.17067e-66	Up	HIST3H2A
AC006129.1	15.0643	-2.01589	0.115886	-17.3954	8.93698e-68	2.21573e-66	Down	AC006129.1
RBP2	33.1251	-3.31271	0.190445	-17.3946	9.06244e-68	2.24563e-66	Down	RBP2
DUOX1	3507.5	-2.31123	0.132875	-17.3941	9.15288e-68	2.26683e-66	Down	DUOX1
GCNT3	1153.74	3.44269	0.197927	17.3937	9.20671e-68	2.27894e-66	Up	GCNT3
IL22RA2	63.4161	3.22673	0.185515	17.3934	9.26236e-68	2.29149e-66	Up	IL22RA2
AKR7A3	179.888	3.21277	0.184772	17.3877	1.02217e-67	2.52748e-66	Up	AKR7A3
SAP30L	1533.25	-0.838452	0.0482273	-17.3854	1.0642e-67	2.63e-66	Down	SAP30L
RP11-713C5.1	25.842	3.94422	0.226873	17.3851	1.06946e-67	2.6416e-66	Up	RP11-713C5.1
IGFBP3	22221.6	2.44361	0.140579	17.3824	1.12076e-67	2.76683e-66	Up	IGFBP3
SIX1	1150.6	2.27386	0.130828	17.3806	1.15792e-67	2.85704e-66	Up	SIX1
RP11-143J24.1	5.31002	-1.88356	0.108382	-17.3789	1.1922e-67	2.94007e-66	Down	RP11-143J24.1
TTLL12	4407.05	1.40417	0.0808037	17.3776	1.22013e-67	3.00735e-66	Up	TTLL12
PMM2	991.031	0.965375	0.0555561	17.3766	1.24183e-67	3.05919e-66	Up	PMM2
WNK2	1320.46	2.70143	0.155465	17.3764	1.24511e-67	3.06563e-66	Up	WNK2
NET1	8121.98	1.36015	0.0782795	17.3756	1.26245e-67	3.10668e-66	Up	NET1
CALB1	452.31	5.10279	0.293682	17.3752	1.2717e-67	3.12778e-66	Up	CALB1
TRIM45	380.271	1.5775	0.0907927	17.3748	1.28117e-67	3.1494e-66	Up	TRIM45
RP11-644A7.2	2.99262	-3.65068	0.210116	-17.3746	1.28608e-67	3.1598e-66	Down	RP11-644A7.2
ACKR1	868.24	-2.83923	0.163525	-17.3627	1.58073e-67	3.88168e-66	Down	ACKR1
RP4-576H24.2	4.64601	-2.44315	0.14076	-17.3569	1.74881e-67	4.29213e-66	Down	RP4-576H24.2
LINC00896	27.9661	2.78673	0.160649	17.3467	2.08734e-67	5.12028e-66	Up	LINC00896
PDX1	35.6151	7.05018	0.406454	17.3456	2.12953e-67	5.22102e-66	Up	PDX1
OR7E38P	284.362	1.62597	0.0937445	17.3447	2.16203e-67	5.29789e-66	Up	OR7E38P
RP11-57A19.2	42.6869	3.14304	0.18124	17.3418	2.27353e-67	5.56817e-66	Up	RP11-57A19.2
GAPDHP65	52.6265	2.1209	0.12232	17.339	2.38722e-67	5.84351e-66	Up	GAPDHP65
FYCO1	2599.6	-1.08674	0.0626832	-17.337	2.47305e-67	6.05041e-66	Down	FYCO1
ST6GALNAC3	163.178	-2.08238	0.120127	-17.3348	2.56833e-67	6.28022e-66	Down	ST6GALNAC3
PPM1G	7933.88	0.854721	0.049311	17.3332	2.6399e-67	6.45179e-66	Up	PPM1G
HOXA11-AS	31.7776	5.19452	0.299693	17.3328	2.65972e-67	6.49682e-66	Up	HOXA11-AS
FBXO45	1887.17	1.2602	0.0727208	17.3293	2.82505e-67	6.89702e-66	Up	FBXO45
MRPL36	1214.75	1.30967	0.075579	17.3285	2.86593e-67	6.99315e-66	Up	MRPL36
DNAAF5	2353.14	0.97539	0.0563005	17.3247	3.06205e-67	7.46776e-66	Up	DNAAF5
KCNA5	40.3586	-2.64521	0.152706	-17.3223	3.19429e-67	7.78617e-66	Down	KCNA5
C2orf91	24.5595	-3.12955	0.180669	-17.322	3.20776e-67	7.81489e-66	Down	C2orf91
PLCL1	248.604	-1.79378	0.103555	-17.322	3.2122e-67	7.82159e-66	Down	PLCL1
PIAS3	3002.6	1.03271	0.0596196	17.3216	3.22966e-67	7.85997e-66	Up	PIAS3
TTYH3	8035.63	1.35238	0.0780766	17.3212	3.25588e-67	7.91963e-66	Up	TTYH3
CYP27C1	184.288	3.205	0.185051	17.3195	3.3533e-67	8.1523e-66	Up	CYP27C1
MMACHC	537.945	1.06923	0.0617418	17.3177	3.45709e-67	8.40021e-66	Up	MMACHC
RHOA	24936	-0.749456	0.0432812	-17.316	3.56558e-67	8.6593e-66	Down	RHOA
LGI3	740.732	-3.85612	0.222706	-17.3148	3.63531e-67	8.82402e-66	Down	LGI3
PPM1F	2126.08	-1.07793	0.0622734	-17.3096	3.98161e-67	9.65952e-66	Down	PPM1F
DUSP3	4580.81	-0.79618	0.0459991	-17.3086	4.05061e-67	9.82177e-66	Down	DUSP3
DUXAP10	34.0259	2.92057	0.168738	17.3084	4.06854e-67	9.86008e-66	Up	DUXAP10
RNU1-106P	14.0626	2.73123	0.157839	17.3039	4.39605e-67	1.06482e-65	Up	RNU1-106P
RP11-44F21.5	224.189	2.72021	0.157217	17.3022	4.52755e-67	1.0961e-65	Up	RP11-44F21.5
NATD1	811.439	-1.34342	0.07765	-17.301	4.62301e-67	1.11863e-65	Down	NATD1
ANXA3	3044.86	-2.1035	0.121592	-17.2997	4.72982e-67	1.14388e-65	Down	ANXA3
IGIP	479.74	-1.27775	0.0738617	-17.2993	4.76435e-67	1.15162e-65	Down	IGIP
IGSF1	121.577	3.15052	0.182121	17.299	4.78774e-67	1.15668e-65	Up	IGSF1
LINC00858	38.6366	4.73479	0.273736	17.2969	4.96403e-67	1.19864e-65	Up	LINC00858
NDE1	2073.09	1.15641	0.0668581	17.2965	4.99778e-67	1.20616e-65	Up	NDE1
DOLPP1	1209.19	0.965303	0.0558114	17.2958	5.0588e-67	1.22025e-65	Up	DOLPP1
NAALADL2-AS2	26.5325	5.65109	0.326857	17.2892	5.67418e-67	1.36798e-65	Up	NAALADL2-AS2
RP11-546J1.1	19.23	2.29317	0.132648	17.2876	5.82973e-67	1.40475e-65	Up	RP11-546J1.1
SHFM1	5335.02	1.19352	0.069049	17.2851	6.08642e-67	1.46584e-65	Up	SHFM1
PKM	79497.1	1.15046	0.0665761	17.2803	6.6165e-67	1.59267e-65	Up	PKM
BTBD11	534.271	2.56592	0.148503	17.2786	6.81398e-67	1.63935e-65	Up	BTBD11
RP11-627G18.1	8.33582	-2.4866	0.14394	-17.2753	7.22443e-67	1.7372e-65	Down	RP11-627G18.1
PILRA	608.215	-1.74365	0.100938	-17.2744	7.33685e-67	1.76332e-65	Down	PILRA
TOPBP1	2903.1	1.14811	0.0665108	17.262	9.08656e-67	2.18271e-65	Up	TOPBP1
PLLP	1535.33	-1.83743	0.106447	-17.2614	9.18127e-67	2.20431e-65	Down	PLLP
DNASE2B	43.7642	-3.0395	0.176106	-17.2595	9.49239e-67	2.27783e-65	Down	DNASE2B
HIST1H2AD	32.9715	3.50438	0.203064	17.2576	9.816e-67	2.35426e-65	Up	HIST1H2AD
AOC4P	15.7508	-1.99851	0.11584	-17.2523	1.07514e-66	2.57727e-65	Down	AOC4P
RP11-182J1.17	7.35076	-1.36492	0.0791547	-17.2437	1.24707e-66	2.98788e-65	Down	RP11-182J1.17
AC145343.2	39.2031	2.29568	0.133136	17.2431	1.26121e-66	3.0202e-65	Up	AC145343.2
PDCD6	6693.08	1.1509	0.0667461	17.2429	1.26456e-66	3.02663e-65	Up	PDCD6
GAS6	6240.99	-1.69837	0.0985206	-17.2387	1.36039e-66	3.25433e-65	Down	GAS6
CRIM1	4955.36	-1.37186	0.079603	-17.2338	1.48183e-66	3.54301e-65	Down	CRIM1
CA3	157.515	-2.76727	0.160583	-17.2327	1.51001e-66	3.60851e-65	Down	CA3
LRCH1	1166.44	-1.0116	0.0587107	-17.2303	1.57362e-66	3.75858e-65	Down	LRCH1
IGFL4	35.073	3.75323	0.217921	17.2229	1.78835e-66	4.26928e-65	Up	IGFL4
RTKN	2261.84	1.09237	0.0634334	17.2207	1.85694e-66	4.43074e-65	Up	RTKN
MRPL12	1305.06	1.44598	0.0839727	17.2197	1.88973e-66	4.50665e-65	Up	MRPL12
C20orf24	1892.85	1.33872	0.077752	17.2179	1.95055e-66	4.6493e-65	Up	C20orf24
RP11-359M6.2	14.3472	-3.30315	0.191882	-17.2145	2.0679e-66	4.92647e-65	Down	RP11-359M6.2
RFC2	1952.09	1.05289	0.0611984	17.2046	2.45282e-66	5.84048e-65	Up	RFC2
FAM150B	88.6118	-2.80295	0.162932	-17.2032	2.51188e-66	5.97805e-65	Down	FAM150B
OR51E1	31.3219	2.94433	0.171172	17.201	2.60934e-66	6.20679e-65	Up	OR51E1
RP11-498C9.4	17.4838	2.33568	0.135803	17.199	2.70051e-66	6.42036e-65	Up	RP11-498C9.4
ZBTB16	308.066	-3.39543	0.197426	-17.1985	2.72524e-66	6.47584e-65	Down	ZBTB16
ENTPD7	939.379	1.28975	0.0750157	17.1931	2.99216e-66	7.10645e-65	Up	ENTPD7
MTFR1	1932.77	1.29527	0.0753457	17.191	3.10208e-66	7.36373e-65	Up	MTFR1
TCAM1P	61.9916	4.43811	0.258212	17.1879	3.27176e-66	7.76256e-65	Up	TCAM1P
TSPAN4	2483.26	-1.5315	0.0891084	-17.1869	3.32786e-66	7.89162e-65	Down	TSPAN4
FOXL2	36.1771	6.06032	0.352644	17.1854	3.41681e-66	8.0984e-65	Up	FOXL2
RNF183	123.964	3.71262	0.216039	17.1849	3.4441e-66	8.15891e-65	Up	RNF183
ADAMTSL3	461.482	-2.43673	0.141796	-17.1848	3.45234e-66	8.17426e-65	Down	ADAMTSL3
FPR1	897.276	-2.19339	0.127639	-17.1844	3.47641e-66	8.22704e-65	Down	FPR1
SMC1B	97.6004	3.36702	0.195943	17.1836	3.52047e-66	8.32705e-65	Up	SMC1B
NAA25	1652.46	0.914989	0.0532486	17.1833	3.53941e-66	8.36758e-65	Up	NAA25
ADAMTS20	43.0668	5.56347	0.323955	17.1736	4.18577e-66	9.89059e-65	Up	ADAMTS20
FOXH1	19.1023	3.6548	0.212822	17.1731	4.22616e-66	9.98094e-65	Up	FOXH1
KCNQ5	283.424	2.72709	0.158801	17.173	4.23307e-66	9.99215e-65	Up	KCNQ5
RHBDD3	1339.15	1.12004	0.0652306	17.1705	4.41476e-66	1.04157e-64	Up	RHBDD3
UBFD1	3283.53	0.812518	0.0473433	17.1623	5.08881e-66	1.19999e-64	Up	UBFD1
S100A7	476.312	6.18233	0.36032	17.1579	5.48825e-66	1.29352e-64	Up	S100A7
PDIA6	15680.6	1.10488	0.0643997	17.1566	5.60904e-66	1.32132e-64	Up	PDIA6
CD33	288.32	-1.81153	0.105595	-17.1555	5.72047e-66	1.34688e-64	Down	CD33
TGM5	62.6711	4.11016	0.239589	17.155	5.76669e-66	1.35708e-64	Up	TGM5
GTF3C2	3711.1	0.677643	0.039502	17.1546	5.80188e-66	1.36466e-64	Up	GTF3C2
GBAP1	165.409	1.4846	0.086546	17.1539	5.879e-66	1.3821e-64	Up	GBAP1
CPT1B	155.146	2.03686	0.118757	17.1514	6.13037e-66	1.44047e-64	Up	CPT1B
ACTN2	60.4881	-2.84936	0.166146	-17.1497	6.31505e-66	1.48311e-64	Down	ACTN2
SULF1	8948.43	2.20113	0.128365	17.1475	6.56399e-66	1.54079e-64	Up	SULF1
HOXB7	627.112	2.30625	0.134501	17.1467	6.65057e-66	1.56032e-64	Up	HOXB7
FAM133A	179.875	5.14184	0.299923	17.1439	6.98647e-66	1.6383e-64	Up	FAM133A
NLE1	1087.14	1.00563	0.0586588	17.1437	7.00509e-66	1.64184e-64	Up	NLE1
DRP2	50.5822	2.66142	0.155252	17.1425	7.14861e-66	1.67463e-64	Up	DRP2
HIST1H3B	16.7093	4.99263	0.291358	17.1357	8.03715e-66	1.88182e-64	Up	HIST1H3B
NR4A3	956.11	-2.72825	0.159229	-17.1341	8.26372e-66	1.93389e-64	Down	NR4A3
HPGDS	188.658	-2.16126	0.126178	-17.1286	9.08496e-66	2.12501e-64	Down	HPGDS
GRTP1	807.351	1.75203	0.102302	17.126	9.49375e-66	2.2195e-64	Up	GRTP1
ATP1A2	130.313	-2.93095	0.171147	-17.1253	9.60436e-66	2.2433e-64	Down	ATP1A2
AQP11	92.3645	1.46678	0.08565	17.1253	9.60524e-66	2.2433e-64	Up	AQP11
MTURN	1726.44	-1.57672	0.0921386	-17.1124	1.19917e-65	2.79926e-64	Down	MTURN
ZNF367	424.785	1.54871	0.0905061	17.1116	1.2154e-65	2.83571e-64	Up	ZNF367
TFAP2C	1378.93	1.66071	0.0970562	17.1108	1.23262e-65	2.87445e-64	Up	TFAP2C
MARS	6441.11	0.917687	0.0536323	17.1107	1.23493e-65	2.87837e-64	Up	MARS
NOP58	3994.28	0.902499	0.0527822	17.0986	1.52137e-65	3.54422e-64	Up	NOP58
AC009410.1	20.9571	6.18748	0.36189	17.0977	1.54393e-65	3.59497e-64	Up	AC009410.1
COASY	4364.06	0.852369	0.0498553	17.0968	1.56654e-65	3.64578e-64	Up	COASY
CCHCR1	1442.79	1.17857	0.0689529	17.0924	1.68986e-65	3.93081e-64	Up	CCHCR1
EMX1	34.3702	4.32969	0.253324	17.0915	1.71683e-65	3.99154e-64	Up	EMX1
CTD-2139B15.5	18.7118	6.58501	0.385322	17.0896	1.77283e-65	4.11967e-64	Up	CTD-2139B15.5
MS4A2	246.345	-2.429	0.14215	-17.0875	1.838e-65	4.26898e-64	Down	MS4A2
FAT2	1324.34	3.26837	0.191288	17.0861	1.88234e-65	4.36977e-64	Up	FAT2
MRTO4	2537.48	1.02141	0.0597821	17.0856	1.89911e-65	4.4065e-64	Up	MRTO4
PABPC1	81093	1.11912	0.0655137	17.0823	2.01168e-65	4.66534e-64	Up	PABPC1
CTD-2134A5.4	59.454	1.75516	0.102766	17.0792	2.12055e-65	4.91536e-64	Up	CTD-2134A5.4
NIFK	2291.42	0.941509	0.0551284	17.0785	2.14645e-65	4.97292e-64	Up	NIFK
[truncated: 21,870 more rows]
