# Supplementary material for: Integration of Transcriptome Profiling and Single‐Cell Sequencing Analysis to Establish a CD8+ T Cell–Related Prognostic Model for Patients With NSCLC: From Assessment to Therapy
Source: Cancer Med. 2025 Nov 12;14(21):e71337. doi: 10.1002/cam4.71337 (PMC12611320; doi:10.1002/cam4.71337)
Supplement: Supplementary file 5 — Table S2: Genes associated with CD8+ T cells that differ between the NSCLC and normal populations. [file CAM4-14-e71337-s004.xlsx]

## Sheet: 10.DEG_sig_res
GeneSymbol	P.Value	logFC	pct.1	pct.2	adj.P.Val	change	Symbols
TMSB4X	2.60955e-24	0.488733	0.989	0.996	5.89889e-20	Up	TMSB4X
RGS1	8.38367e-24	1.23382	0.635	0.297	1.89513e-19	Up	RGS1
TRDC	7.05344e-20	1.2283	0.587	0.301	1.59443e-15	Up	TRDC
LMNA	9.62349e-20	-1.53616	0.062	0.224	2.17539e-15	Down	LMNA
GNLY	4.9849e-18	0.973037	0.748	0.498	1.12684e-13	Up	GNLY
ANXA1	8.63121e-17	-1.31463	0.46	0.668	1.95108e-12	Down	ANXA1
CD7	1.09267e-16	1.07215	0.641	0.417	2.46998e-12	Up	CD7
KRT86	4.57336e-16	1.48337	0.26	0.027	1.03381e-11	Up	KRT86
CCL5	7.26341e-16	0.858345	0.76	0.568	1.64189e-11	Up	CCL5
RPS4Y1	1.79696e-14	-0.841047	0.046	0.17	4.06203e-10	Down	RPS4Y1
AKR1C3	2.58067e-14	-0.59845	0.018	0.1	5.83362e-10	Down	AKR1C3
CCL2	8.4354e-14	-1.05553	0.028	0.124	1.90682e-09	Down	CCL2
GZMA	2.14511e-11	1.34671	0.602	0.463	4.84903e-07	Up	GZMA
FCGR3A	4.52377e-11	-0.866744	0.047	0.151	1.0226e-06	Down	FCGR3A
KLRC2	5.34526e-11	1.47891	0.19	0.027	1.2083e-06	Up	KLRC2
KRT81	9.80898e-11	1.29533	0.19	0.027	2.21732e-06	Up	KRT81
GZMH	1.31765e-10	-1.11485	0.092	0.216	2.97855e-06	Down	GZMH
TAGLN2	4.36039e-10	-0.875531	0.216	0.382	9.85666e-06	Down	TAGLN2
KLRC1	7.58561e-10	0.859375	0.489	0.29	1.71473e-05	Up	KLRC1
C10orf10	9.51489e-10	-0.820941	0.026	0.1	2.15084e-05	Down	C10orf10
CLDND1	1.06924e-09	1.09725	0.34	0.162	2.41701e-05	Up	CLDND1
CXCR4	1.35191e-09	0.618931	0.764	0.625	3.05598e-05	Up	CXCR4
KLF2	2.32727e-09	-0.768538	0.073	0.185	5.26079e-05	Down	KLF2
RGS2	2.53899e-09	0.769188	0.268	0.097	5.73939e-05	Up	RGS2
TNFRSF18	3.72724e-09	0.868883	0.315	0.139	8.42542e-05	Up	TNFRSF18
ATP2B1	4.1481e-09	-0.795355	0.055	0.151	9.37677e-05	Down	ATP2B1
EVL	6.56883e-09	0.766414	0.444	0.27	0.000148488	Up	EVL
LDLRAD4	6.62125e-09	1.14545	0.226	0.069	0.000149673	Up	LDLRAD4
STK17A	6.70489e-09	0.822019	0.421	0.239	0.000151564	Up	STK17A
DUSP1	1.11785e-08	0.675402	0.651	0.49	0.00025269	Up	DUSP1
MT2A	1.37396e-08	-2.31773	0.261	0.402	0.000310584	Down	MT2A
ZNF683	2.79885e-08	1.11336	0.172	0.039	0.000632681	Up	ZNF683
AC092580.4	3.18362e-08	0.951898	0.37	0.205	0.000719656	Up	AC092580.4
SDPR	3.9396e-08	-1.02916	0.034	0.108	0.000890547	Down	SDPR
DUSP2	1.14742e-07	0.549126	0.61	0.436	0.00259374	Up	DUSP2
CD96	1.40363e-07	0.798063	0.325	0.166	0.0031729	Up	CD96
SRGN	1.92298e-07	-0.583378	0.81	0.873	0.00434689	Down	SRGN
PDLIM1	2.71727e-07	-0.539785	0.045	0.124	0.00614239	Down	PDLIM1
EFHD2	2.94489e-07	-0.668942	0.058	0.143	0.00665693	Down	EFHD2
FCER1G	4.18351e-07	0.511958	0.595	0.429	0.00945682	Up	FCER1G
UCP2	5.0427e-07	-0.756587	0.172	0.293	0.011399	Down	UCP2
HOPX	5.80298e-07	0.598408	0.524	0.367	0.0131176	Up	HOPX
SPON2	5.99953e-07	-0.711841	0.052	0.131	0.0135619	Down	SPON2
IGFBP2	8.54292e-07	0.941748	0.116	0.015	0.0193113	Up	IGFBP2
TMIGD2	1.12683e-06	0.88053	0.182	0.062	0.025472	Up	TMIGD2
KIR2DL4	1.28339e-06	0.727226	0.162	0.046	0.0290111	Up	KIR2DL4
PLAC8	1.90447e-06	-0.714116	0.165	0.282	0.0430504	Down	PLAC8
ITGA1	2.81167e-06	0.633151	0.153	0.042	0.0635578	Up	ITGA1
S100A10	3.13036e-06	-0.611694	0.332	0.456	0.0707619	Down	S100A10
STARD3NL	3.32199e-06	0.947452	0.185	0.073	0.0750936	Up	STARD3NL
KLF3	4.93687e-06	-0.515016	0.038	0.1	0.111598	Down	KLF3
CDKN2D	5.21156e-06	-0.465571	0.052	0.124	0.117807	Down	CDKN2D
TBCD	5.41731e-06	0.827686	0.102	0.015	0.122458	Up	TBCD
PLEK	6.48456e-06	-0.324499	0.058	0.135	0.146584	Down	PLEK
ITM2C	8.41271e-06	0.595126	0.219	0.093	0.190169	Up	ITM2C
MT1X	8.67623e-06	-3.40087	0.13	0.224	0.196126	Down	MT1X
CEBPB	8.99575e-06	-0.632131	0.181	0.297	0.203349	Down	CEBPB
M6PR	1.01738e-05	-0.47419	0.093	0.181	0.229979	Down	M6PR
ALOX5AP	1.17973e-05	0.353651	0.461	0.305	0.266679	Up	ALOX5AP
TYROBP	1.23273e-05	0.417923	0.646	0.49	0.27866	Up	TYROBP
HCST	1.27738e-05	0.439566	0.611	0.479	0.288752	Up	HCST
AHNAK	1.61017e-05	-0.505556	0.077	0.158	0.363979	Down	AHNAK
CXCR6	1.65244e-05	0.702581	0.122	0.031	0.373535	Up	CXCR6
EMP3	1.85993e-05	-0.530397	0.354	0.483	0.420438	Down	EMP3
MYADM	1.91642e-05	-0.804472	0.072	0.147	0.433207	Down	MYADM
LYAR	1.9328e-05	-0.724744	0.074	0.151	0.436909	Down	LYAR
NCOA4	1.94526e-05	-0.827733	0.054	0.124	0.439727	Down	NCOA4
XCL2	2.44305e-05	0.592459	0.39	0.243	0.552251	Up	XCL2
TOB1	2.93783e-05	-0.566384	0.048	0.112	0.664097	Down	TOB1
ARHGDIB	3.0519e-05	-0.390026	0.586	0.676	0.689881	Down	ARHGDIB
CLEC2B	3.80225e-05	0.480587	0.55	0.444	0.859499	Up	CLEC2B
GSTP1	4.17364e-05	0.513538	0.397	0.278	0.943451	Up	GSTP1
IGHD	4.79641e-05	0.728709	0.112	0.031	1	Up	IGHD
S100A4	5.0976e-05	-0.429733	0.519	0.618	1	Down	S100A4
KLRD1	5.35647e-05	0.285862	0.673	0.502	1	Up	KLRD1
NDFIP2	5.37878e-05	0.703043	0.122	0.039	1	Up	NDFIP2
RPS10	5.64222e-05	-0.418555	0.336	0.452	1	Down	RPS10
SELL	5.93261e-05	-0.758848	0.103	0.185	1	Down	SELL
ARL4C	5.9345e-05	-0.597403	0.107	0.189	1	Down	ARL4C
GZMK	6.49166e-05	0.530167	0.296	0.174	1	Up	GZMK
PTP4A1	8.03218e-05	0.563463	0.16	0.066	1	Up	PTP4A1
LCK	8.15488e-05	0.632826	0.243	0.135	1	Up	LCK
RAP1B	8.68239e-05	-0.521176	0.145	0.239	1	Down	RAP1B
VIM	8.73403e-05	-0.679844	0.352	0.448	1	Down	VIM
CD9	9.07052e-05	0.396227	0.184	0.081	1	Up	CD9
CAPG	9.46078e-05	0.489937	0.259	0.143	1	Up	CAPG
NEAT1	9.8793e-05	-0.513804	0.404	0.517	1	Down	NEAT1
TRAT1	0.000125095	0.506126	0.132	0.046	1	Up	TRAT1
TMOD3	0.000126594	-0.43788	0.081	0.154	1	Down	TMOD3
IL2RB	0.000130433	0.658805	0.252	0.151	1	Up	IL2RB
AES	0.000141037	-0.35978	0.137	0.228	1	Down	AES
IFITM2	0.000158072	0.395039	0.605	0.475	1	Up	IFITM2
AMD1	0.000160467	-0.420376	0.065	0.131	1	Down	AMD1
SAT1	0.000174889	-0.540466	0.277	0.382	1	Down	SAT1
LRRFIP1	0.000177508	-0.476188	0.176	0.27	1	Down	LRRFIP1
SERPINB1	0.000180096	-0.443815	0.141	0.232	1	Down	SERPINB1
H3F3A	0.000195142	-0.529511	0.499	0.583	1	Down	H3F3A
CD63	0.000205252	0.397606	0.562	0.456	1	Up	CD63
ZNF331	0.000257816	0.527067	0.236	0.131	1	Up	ZNF331
TMEM173	0.000276756	-0.293445	0.056	0.116	1	Down	TMEM173
WASF2	0.000313805	-0.368814	0.122	0.205	1	Down	WASF2
FTH1	0.000320495	-0.645293	0.845	0.88	1	Down	FTH1
SRGAP3	0.000322364	0.554437	0.112	0.039	1	Up	SRGAP3
GLUL	0.000328565	-0.591953	0.127	0.205	1	Down	GLUL
ANKRD28	0.000329406	-0.853017	0.173	0.259	1	Down	ANKRD28
SH2D1B	0.000358944	0.634556	0.131	0.054	1	Up	SH2D1B
SH3BGRL	0.000418546	-0.289717	0.187	0.286	1	Down	SH3BGRL
SMC4	0.000428111	0.575976	0.114	0.042	1	Up	SMC4
RPS26	0.000471021	0.266582	0.734	0.614	1	Up	RPS26
HIST1H4C	0.000479144	-0.709468	0.137	0.208	1	Down	HIST1H4C
RAC1	0.000482906	-0.431065	0.177	0.27	1	Down	RAC1
CBFB	0.000543674	-0.409165	0.065	0.124	1	Down	CBFB
RPL17	0.000551897	-0.443988	0.418	0.506	1	Down	RPL17
CLIC3	0.000582451	0.546439	0.293	0.189	1	Up	CLIC3
S100A6	0.000598449	-0.508489	0.479	0.552	1	Down	S100A6
PHYKPL	0.000608078	0.484785	0.123	0.05	1	Up	PHYKPL
PAIP2	0.000630063	-0.453688	0.262	0.363	1	Down	PAIP2
PCID2	0.000668305	0.589087	0.105	0.039	1	Up	PCID2
RPL28	0.0007735	0.321747	0.847	0.78	1	Up	RPL28
HAVCR2	0.000789976	0.68334	0.166	0.089	1	Up	HAVCR2
GNG11	0.000829758	-0.447317	0.049	0.1	1	Down	GNG11
CALM1	0.000844118	-0.341353	0.467	0.556	1	Down	CALM1
LAT2	0.000857093	0.607703	0.123	0.054	1	Up	LAT2
YWHAZ	0.000887436	-0.351633	0.261	0.363	1	Down	YWHAZ
CD47	0.000919106	-0.398057	0.171	0.255	1	Down	CD47
IQGAP2	0.000950536	-0.365617	0.082	0.147	1	Down	IQGAP2
PLIN2	0.00100203	-0.398511	0.063	0.12	1	Down	PLIN2
SPRY1	0.00104126	0.578002	0.149	0.073	1	Up	SPRY1
UBC	0.00115296	-0.355805	0.497	0.575	1	Down	UBC
FXYD5	0.00118565	-0.589099	0.346	0.436	1	Down	FXYD5
IDH3B	0.00120371	-0.357684	0.064	0.12	1	Down	IDH3B
FAM65B	0.00122515	-0.324402	0.065	0.12	1	Down	FAM65B
IL32	0.00130768	0.458104	0.471	0.363	1	Up	IL32
PPP3CA	0.00132684	-0.325434	0.135	0.212	1	Down	PPP3CA
POLR2L	0.00138318	0.502538	0.363	0.27	1	Up	POLR2L
CTD-3252C9.4	0.00141872	0.349403	0.332	0.228	1	Up	CTD-3252C9.4
SREK1	0.00158121	-0.316671	0.06	0.112	1	Down	SREK1
PSMA6	0.00159064	-0.416874	0.083	0.143	1	Down	PSMA6
FMNL1	0.00160309	-0.383041	0.054	0.104	1	Down	FMNL1
RPL14	0.00165289	-0.324388	0.702	0.757	1	Down	RPL14
PDIA3	0.00172107	0.469833	0.338	0.247	1	Up	PDIA3
ARHGAP30	0.00182686	-0.287346	0.057	0.108	1	Down	ARHGAP30
PAPOLA	0.00195415	0.553379	0.247	0.166	1	Up	PAPOLA
CD69	0.00205669	0.299549	0.702	0.633	1	Up	CD69
ADGRE5	0.00209279	-0.479024	0.175	0.251	1	Down	ADGRE5
APOBEC3G	0.00218202	0.471771	0.298	0.212	1	Up	APOBEC3G
GNG2	0.00221042	-0.382312	0.088	0.147	1	Down	GNG2
SRSF5	0.00236766	-0.426984	0.336	0.425	1	Down	SRSF5
CHTOP	0.00245634	-0.351282	0.053	0.1	1	Down	CHTOP
HSPA5	0.00246096	0.548958	0.28	0.197	1	Up	HSPA5
CD52	0.00247538	0.327438	0.646	0.548	1	Up	CD52
GADD45B	0.00253333	-0.438105	0.157	0.232	1	Down	GADD45B
PTP4A2	0.00263739	-0.419409	0.122	0.189	1	Down	PTP4A2
IGKC	0.00265058	0.481759	0.454	0.718	1	Up	IGKC
LCP1	0.00269743	0.417649	0.311	0.224	1	Up	LCP1
NCF1	0.00270602	0.506004	0.117	0.054	1	Up	NCF1
DNAJB6	0.00277279	-0.481636	0.265	0.351	1	Down	DNAJB6
HNRNPUL1	0.00278603	-0.337619	0.082	0.139	1	Down	HNRNPUL1
CD3D	0.00281943	-0.526875	0.08	0.135	1	Down	CD3D
ACTG1	0.00282714	0.322805	0.563	0.494	1	Up	ACTG1
CORO1A	0.00288876	0.337969	0.454	0.351	1	Up	CORO1A
LSP1	0.00290745	0.432489	0.366	0.278	1	Up	LSP1
JUN	0.00295582	0.4906	0.397	0.301	1	Up	JUN
IFITM3	0.00308121	-0.437633	0.143	0.212	1	Down	IFITM3
BRWD1	0.00328051	-0.436942	0.057	0.104	1	Down	BRWD1
HSPB1	0.00338935	0.941859	0.136	0.073	1	Up	HSPB1
ANXA2	0.00352437	-0.450443	0.195	0.266	1	Down	ANXA2
GAPDH	0.0035433	0.44332	0.578	0.514	1	Up	GAPDH
APLP2	0.00361493	-0.283833	0.055	0.1	1	Down	APLP2
CAMTA1	0.00362988	-0.396736	0.123	0.189	1	Down	CAMTA1
TCF25	0.00373437	-0.29117	0.117	0.181	1	Down	TCF25
USP16	0.00377406	-0.338814	0.072	0.124	1	Down	USP16
IGHM	0.0038588	-0.353299	0.099	0.154	1	Down	IGHM
LY6E	0.00391438	0.483946	0.363	0.286	1	Up	LY6E
COMMD6	0.00405144	0.299078	0.598	0.521	1	Up	COMMD6
TPST2	0.00407216	-0.3033	0.099	0.158	1	Down	TPST2
CTSD	0.00409531	0.37982	0.261	0.181	1	Up	CTSD
SLU7	0.00415715	-0.358329	0.07	0.12	1	Down	SLU7
OSTF1	0.00431313	0.507061	0.263	0.189	1	Up	OSTF1
PMF1	0.00431372	-0.437228	0.095	0.151	1	Down	PMF1
OXNAD1	0.00433278	0.395019	0.196	0.12	1	Up	OXNAD1
SOCS3	0.00434584	-0.340758	0.061	0.108	1	Down	SOCS3
TIMP1	0.00442624	-0.597845	0.17	0.243	1	Down	TIMP1
TMA7	0.00443963	0.292924	0.715	0.687	1	Up	TMA7
EIF4A2	0.00454557	0.443041	0.413	0.34	1	Up	EIF4A2
ANXA6	0.00471268	-0.355578	0.109	0.17	1	Down	ANXA6
RPS3A	0.00478214	-0.279662	0.824	0.811	1	Down	RPS3A
MBP	0.00480917	-0.353047	0.091	0.147	1	Down	MBP
SRRM2	0.00489993	-0.329676	0.1	0.158	1	Down	SRRM2
ISG15	0.00506076	0.709885	0.168	0.104	1	Up	ISG15
EID1	0.00506286	-0.32663	0.215	0.29	1	Down	EID1
AOAH	0.00512752	0.437999	0.126	0.066	1	Up	AOAH
CKLF	0.00526848	0.342521	0.42	0.332	1	Up	CKLF
TPM4	0.00536939	-0.415916	0.12	0.181	1	Down	TPM4
VPS37B	0.00537687	-0.403757	0.094	0.151	1	Down	VPS37B
ASAH1	0.0054974	-0.366663	0.095	0.151	1	Down	ASAH1
YWHAQ	0.00558444	-0.323825	0.172	0.243	1	Down	YWHAQ
AREG	0.00560098	0.256417	0.566	0.463	1	Up	AREG
PHF20	0.00577477	-0.394482	0.107	0.166	1	Down	PHF20
VPS4B	0.00605559	-0.332313	0.074	0.124	1	Down	VPS4B
ID3	0.00608299	0.660396	0.103	0.05	1	Up	ID3
EIF3F	0.00612992	-0.383007	0.216	0.293	1	Down	EIF3F
MRPL47	0.00614844	-0.313362	0.08	0.131	1	Down	MRPL47
BZW1	0.00630587	-0.436239	0.191	0.259	1	Down	BZW1
IGLC2	0.00659174	0.935519	0.297	0.236	1	Up	IGLC2
MTPN	0.0066691	-0.313545	0.084	0.135	1	Down	MTPN
LSM8	0.00670557	-0.322779	0.168	0.236	1	Down	LSM8
METTL9	0.00675566	0.508323	0.143	0.085	1	Up	METTL9
ITGA4	0.00689237	-0.360226	0.102	0.158	1	Down	ITGA4
RP11-138A9.2	0.00704917	-0.442552	0.089	0.139	1	Down	RP11-138A9.2
DNAJB1	0.0071824	0.820101	0.27	0.201	1	Up	DNAJB1
PLA2G16	0.00802127	0.479349	0.106	0.054	1	Up	PLA2G16
SNRPD2	0.00803102	0.356168	0.439	0.367	1	Up	SNRPD2
CD48	0.00814659	0.40031	0.187	0.12	1	Up	CD48
RP11-138A9.1	0.00843893	-0.376263	0.067	0.112	1	Down	RP11-138A9.1
MRPL41	0.00847345	0.367559	0.131	0.073	1	Up	MRPL41
DUSP10	0.00853164	0.387004	0.102	0.05	1	Up	DUSP10
RPN2	0.00857505	-0.325774	0.115	0.174	1	Down	RPN2
IFI27	0.00882489	-0.42988	0.074	0.12	1	Down	IFI27
CRTAM	0.00886281	-0.43687	0.062	0.104	1	Down	CRTAM
RABAC1	0.00891135	0.385855	0.268	0.193	1	Up	RABAC1
TRG-AS1	0.009389	0.54152	0.14	0.085	1	Up	TRG-AS1
NR3C1	0.0097405	-0.337945	0.124	0.181	1	Down	NR3C1
MFSD14A	0.00990418	-0.285691	0.082	0.131	1	Down	MFSD14A
ETFB	0.0099953	0.364327	0.121	0.066	1	Up	ETFB
SMAP2	0.0100166	-0.356602	0.096	0.147	1	Down	SMAP2
MRPL54	0.0102989	-0.306487	0.089	0.139	1	Down	MRPL54
EVI2B	0.0104188	0.391051	0.167	0.104	1	Up	EVI2B
PTPN22	0.0105625	0.493683	0.177	0.116	1	Up	PTPN22
IGHG3	0.0106443	0.653046	0.197	0.135	1	Up	IGHG3
NOP10	0.0108112	0.496208	0.274	0.212	1	Up	NOP10
MECP2	0.0110324	-0.267842	0.073	0.12	1	Down	MECP2
GLIPR2	0.0120215	0.369465	0.197	0.131	1	Up	GLIPR2
ABI1	0.0121077	-0.254045	0.068	0.112	1	Down	ABI1
EEF2	0.0122794	-0.31047	0.257	0.328	1	Down	EEF2
LDHA	0.0124134	0.364335	0.348	0.274	1	Up	LDHA
UTRN	0.0125067	-0.322027	0.074	0.12	1	Down	UTRN
TRA2B	0.0128472	-0.354602	0.165	0.228	1	Down	TRA2B
CRIP1	0.0131898	-0.7872	0.198	0.251	1	Down	CRIP1
TGIF1	0.0135079	-0.368756	0.076	0.12	1	Down	TGIF1
PSME1	0.0137567	0.343232	0.401	0.332	1	Up	PSME1
RSL24D1	0.0146861	-0.337547	0.232	0.297	1	Down	RSL24D1
PRMT9	0.0147596	0.314761	0.152	0.093	1	Up	PRMT9
XIST	0.0149463	0.342588	0.206	0.139	1	Up	XIST
USMG5	0.0151421	0.334778	0.413	0.351	1	Up	USMG5
ITGAE	0.0155296	0.491748	0.122	0.073	1	Up	ITGAE
RBM3	0.0156059	-0.278616	0.253	0.32	1	Down	RBM3
CSTB	0.0157984	0.526277	0.2	0.143	1	Up	CSTB
YWHAB	0.015967	-0.281194	0.222	0.29	1	Down	YWHAB
TXK	0.0159852	0.418187	0.224	0.162	1	Up	TXK
DECR1	0.0160602	-0.303517	0.071	0.112	1	Down	DECR1
RCN2	0.0161528	-0.314745	0.092	0.139	1	Down	RCN2
EVI2A	0.0163662	0.420138	0.182	0.124	1	Up	EVI2A
SH2D2A	0.0166165	0.492749	0.121	0.073	1	Up	SH2D2A
CD3E	0.0167768	0.314956	0.166	0.104	1	Up	CD3E
PIN4	0.0168501	0.558773	0.124	0.077	1	Up	PIN4
MT-ND2	0.0197681	-0.250418	0.721	0.757	1	Down	MT-ND2
SERINC3	0.0202428	-0.343943	0.08	0.124	1	Down	SERINC3
AKAP13	0.0203679	-0.31972	0.143	0.197	1	Down	AKAP13
SERPINB9	0.0204506	-0.266281	0.078	0.12	1	Down	SERPINB9
SAMSN1	0.0205541	0.312325	0.396	0.317	1	Up	SAMSN1
TPI1	0.0210503	0.341037	0.369	0.317	1	Up	TPI1
NAA20	0.0211965	-0.318291	0.081	0.124	1	Down	NAA20
RBM39	0.0216722	-0.351874	0.378	0.444	1	Down	RBM39
WBP11	0.0218032	-0.374423	0.074	0.116	1	Down	WBP11
OCIAD2	0.0219395	0.359751	0.238	0.178	1	Up	OCIAD2
RPL36A	0.0221406	-0.269397	0.412	0.483	1	Down	RPL36A
ELF1	0.0221747	-0.360707	0.315	0.382	1	Down	ELF1
RNASEH2C	0.0222256	0.548072	0.103	0.062	1	Up	RNASEH2C
RHOH	0.0227401	0.265013	0.178	0.12	1	Up	RHOH
STK17B	0.0231584	0.404629	0.327	0.27	1	Up	STK17B
C16orf54	0.0234256	-0.424201	0.085	0.127	1	Down	C16orf54
NDUFC2	0.0252383	-0.308158	0.206	0.27	1	Down	NDUFC2
FOXN3	0.0255988	-0.374461	0.079	0.12	1	Down	FOXN3
CIRBP	0.02596	-0.287161	0.416	0.463	1	Down	CIRBP
ATP6AP2	0.0260244	-0.391825	0.137	0.185	1	Down	ATP6AP2
HMGB2	0.0265083	0.27568	0.348	0.293	1	Up	HMGB2
POLR2E	0.0274265	0.407827	0.104	0.062	1	Up	POLR2E
B3GNT7	0.0276053	0.332255	0.157	0.104	1	Up	B3GNT7
CMC1	0.0283852	0.462046	0.391	0.328	1	Up	CMC1
ANP32B	0.0284308	-0.399395	0.136	0.181	1	Down	ANP32B
RCSD1	0.0288034	-0.263081	0.091	0.135	1	Down	RCSD1
ZMAT2	0.0290013	-0.300248	0.082	0.124	1	Down	ZMAT2
IFI6	0.0297787	0.44634	0.105	0.062	1	Up	IFI6
STRAP	0.0299877	-0.250339	0.104	0.151	1	Down	STRAP
DCTN3	0.030592	0.425686	0.124	0.081	1	Up	DCTN3
YWHAH	0.0314882	-0.621632	0.136	0.181	1	Down	YWHAH
SH3KBP1	0.0324948	-0.444372	0.084	0.124	1	Down	SH3KBP1
CDK2AP2	0.0326177	0.288992	0.118	0.073	1	Up	CDK2AP2
BROX	0.0327316	-0.390085	0.071	0.108	1	Down	BROX
ANKRD12	0.0327402	-0.388383	0.18	0.232	1	Down	ANKRD12
NAMPT	0.0340128	-0.402358	0.066	0.1	1	Down	NAMPT
SOD2	0.0342845	-0.310038	0.065	0.1	1	Down	SOD2
CCND2	0.0343357	0.315428	0.118	0.073	1	Up	CCND2
DDOST	0.0349469	-0.262567	0.099	0.143	1	Down	DDOST
CD2	0.035509	0.276532	0.383	0.313	1	Up	CD2
NPC2	0.0357953	-0.260327	0.093	0.135	1	Down	NPC2
PYHIN1	0.0360994	-0.322848	0.156	0.205	1	Down	PYHIN1
PPDPF	0.0363584	0.270699	0.504	0.452	1	Up	PPDPF
HSPA1A	0.0370306	0.62616	0.168	0.12	1	Up	HSPA1A
RNF181	0.0381759	0.508516	0.17	0.127	1	Up	RNF181
CCL4	0.0383691	-0.259974	0.58	0.471	1	Down	CCL4
FLNA	0.0385343	-0.305294	0.072	0.108	1	Down	FLNA
HSPA1B	0.0388565	0.443759	0.174	0.127	1	Up	HSPA1B
IFI27L2	0.0391533	0.392179	0.158	0.112	1	Up	IFI27L2
BIN2	0.0393432	-0.261433	0.214	0.27	1	Down	BIN2
TALDO1	0.0402538	-0.327004	0.107	0.151	1	Down	TALDO1
RNMT	0.042681	-0.416837	0.128	0.17	1	Down	RNMT
LAT	0.0434828	-0.296896	0.098	0.139	1	Down	LAT
TXN	0.0448212	-0.479586	0.274	0.309	1	Down	TXN
HNRNPK	0.045885	0.300895	0.416	0.371	1	Up	HNRNPK
C19orf53	0.0460373	0.413117	0.236	0.189	1	Up	C19orf53
TERF2IP	0.0460548	-0.264562	0.228	0.286	1	Down	TERF2IP
GSTO1	0.0470373	-0.493606	0.132	0.178	1	Down	GSTO1
EEF1B2	0.0477284	-0.264885	0.349	0.398	1	Down	EEF1B2
